# Supplementary material for: A Detection-Service-Mobile Three-Terminal Software Platform for Point-of-Care Infectious Disease Detection System
Source: Biosensors (Basel). 2022 Aug 25;12(9):684. doi: 10.3390/bios12090684 (PMC9496057; doi:10.3390/bios12090684)
Supplement: Supplementary file 1 [file biosensors-12-00684-s001.zip]

Archive with 2 entries (2 files):
- Simulated PCR amplification curve data used as a dataset for machine learning training classifiers.xlsx
- The raw data exported from StepOne software.xlsx
