# Supplementary material for: A Detection-Service-Mobile Three-Terminal Software Platform for Point-of-Care Infectious Disease Detection System
Source: Biosensors (Basel). 2022 Aug 25;12(9):684. doi: 10.3390/bios12090684 (PMC9496057; doi:10.3390/bios12090684)
Supplement: Supplementary file 1 [file biosensors-12-00684-s001.zip › Simulated PCR amplification curve data used as a dataset for machine learning training classifiers.xlsx]

## Sheet: description
Description : 1. Supplementary material S1 contains simulated PCR amplification curve data used as a dataset for machine learning training classifiers. 2. Each sample is a 1*41 vector, including 1 label and 40 cycles. Each type has 100 samples, a total of 600 pieces of data. 3. The corresponding relationship between the label of the sample and the curve type is shown in Table S1. 4. Detailed data…
Table S1. The corresponding relationship between the label of the sample and the curve type.
Label	Curve type	Notes
0	class_A	The curve was s-shaped, with obvious exponential phase and plateau phase
1	class_B	the rising rate was slow at the peak stage of the amplification phase and fast at the later stage of the amplification phase.
2	class_C	straight line parallel to the X axis
3	class_D	jump at the end of the curve
4	class_E	the curve showed a trend of rising first and then declining
5	class_F	Upward drift line or approximate upward drift line

## Sheet: simulated data
Table S2. PCR amplification curve data of data set used as machine learning training classifier
Lable	Cycle1	Cycle2	Cycle3	Cycle4	Cycle5	Cycle6	Cycle7	Cycle8	Cycle9	Cycle10	Cycle11	Cycle12	Cycle13	Cycle14	Cycle15	Cycle16	Cycle17	Cycle18	Cycle19	Cycle20	Cycle21	Cycle22	Cycle23	Cycle24	Cycle25	Cycle26	Cycle27	Cycle28	Cycle29	Cycle30	Cycle31	Cycle32	Cycle33	Cycle34	Cycle35	Cycle36	Cycle37	Cycle38	Cycle39	Cycle40
0	0.00500995	0.00500995	0.00500995	0.00500996	0.00501008	0.00501097	0.00501555	0.00503354	0.00509192	0.00525589	0.00566702	0.00660783	0.00860421	0.0125778	0.0200573	0.0334413	0.0562664	0.0933466	0.150505	0.233437	0.345234	0.482642	0.632768	0.773986	0.884146	0.952562	0.985067	0.996489	0.999392	0.999922	0.999992	0.999999	1	1	1	1	1	1	1	1
0	0.00500995	0.00500995	0.00500995	0.00500995	0.00501001	0.00501051	0.00501333	0.00502529	0.00506684	0.00519074	0.0055184	0.00630517	0.00804939	0.0116627	0.0187162	0.0317575	0.054636	0.092647	0.152086	0.238598	0.353911	0.491807	0.636477	0.767008	0.867067	0.932201	0.968654	0.986596	0.99458	0.997886	0.999191	0.999692	0.999882	0.999955	0.999982	0.999993	0.999997	0.999999	1	1
0	0.00500995	0.00500995	0.00500995	0.00500995	0.00500995	0.00500997	0.00501012	0.00501108	0.00501586	0.0050353	0.00510319	0.00531277	0.00589728	0.00739355	0.0109494	0.0188499	0.0352993	0.0672646	0.124524	0.216973	0.347369	0.502886	0.656548	0.782789	0.8715	0.927095	0.95948	0.977602	0.987567	0.99303	0.996042	0.99772	0.998667	0.999209	0.999524	0.999709	0.99982	0.999887	0.999928	0.999954
0	0.00500995	0.00500995	0.00500995	0.00500995	0.00501	0.0050104	0.00501268	0.00502255	0.00505739	0.00516269	0.00544456	0.00612896	0.00766195	0.0108693	0.0171928	0.0290088	0.04999	0.0853678	0.141745	0.225831	0.341397	0.484542	0.639836	0.782584	0.890064	0.954484	0.984704	0.995793	0.999031	0.999806	0.999965	0.999994	0.999999	1	1	1	1	1	1	1
0	0.00500995	0.00500995	0.00500995	0.00500996	0.00501003	0.00501065	0.005014	0.00502784	0.00507469	0.00521121	0.00556501	0.00639915	0.00821803	0.0119301	0.0190809	0.0321532	0.0548869	0.0924663	0.151237	0.237389	0.354009	0.496718	0.650247	0.790667	0.89593	0.958374	0.986888	0.996766	0.999368	0.999899	0.999986	0.999998	1	1	1	1	1	1	1	1
0	0.00500995	0.00500995	0.00500995	0.00500996	0.00501007	0.00501094	0.00501538	0.00503287	0.00508977	0.00524988	0.00565199	0.00657362	0.00853206	0.0124355	0.0197926	0.0329755	0.0554909	0.0921295	0.148721	0.231037	0.34235	0.47968	0.630366	0.772708	0.884046	0.953105	0.985609	0.996767	0.99948	0.99994	0.999995	1	1	1	1	1	1	1	1	1
0	0.00500995	0.00500995	0.00500995	0.00500995	0.00500995	0.00500997	0.00501016	0.00501133	0.00501694	0.00503924	0.0051155	0.00534649	0.00597957	0.00757437	0.0113083	0.0194902	0.0363079	0.0686121	0.125922	0.217847	0.347227	0.50198	0.655888	0.783176	0.872878	0.928904	0.961217	0.979023	0.988628	0.99378	0.996555	0.998065	0.998896	0.999361	0.999624	0.999776	0.999864	0.999917	0.999948	0.999968
0	0.00500995	0.00500995	0.00500995	0.00500995	0.00500997	0.00501017	0.00501144	0.00501747	0.00504058	0.00511568	0.00533018	0.00588233	0.00718677	0.0100524	0.0159609	0.0274599	0.0486271	0.0853993	0.14524	0.235228	0.357778	0.505132	0.657448	0.789942	0.886072	0.9447	0.975452	0.989778	0.995911	0.998397	0.999375	0.999755	0.999903	0.999961	0.999984	0.999993	0.999997	0.999999	0.999999	1
0	0.00500995	0.00500995	0.00500995	0.00500995	0.00500997	0.00501013	0.00501122	0.00501646	0.00503675	0.00510338	0.00529539	0.00579374	0.00697999	0.00960455	0.0150532	0.0257307	0.0455308	0.080215	0.137221	0.224003	0.34398	0.490817	0.645494	0.782367	0.882794	0.944113	0.975909	0.990361	0.996326	0.998636	0.999498	0.999815	0.999931	0.999974	0.99999	0.999996	0.999998	0.999999	1	1
0	0.00500995	0.00500995	0.00500995	0.00500995	0.00500995	0.00500997	0.00501014	0.00501123	0.00501652	0.00503773	0.00511084	0.00533385	0.00594909	0.00750827	0.0111792	0.019265	0.0359645	0.0681787	0.125528	0.217719	0.34753	0.502563	0.656303	0.783093	0.872341	0.928167	0.960503	0.978439	0.988193	0.993474	0.996347	0.997926	0.998804	0.9993	0.999585	0.99975	0.999847	0.999905	0.999941	0.999962
0	0.00500995	0.00500995	0.00500995	0.00500995	0.00500995	0.00500995	0.00500996	0.00501001	0.00501025	0.00501126	0.00501484	0.00502607	0.0050579	0.00514062	0.00534051	0.0057941	0.00676839	0.00876136	0.0126608	0.0199772	0.0331479	0.0558428	0.0930617	0.150573	0.233088	0.341037	0.467418	0.597973	0.716462	0.811683	0.880687	0.926848	0.956032	0.973825	0.98445	0.990734	0.994444	0.99664	0.997949	0.998735
0	0.00500995	0.00500995	0.00500995	0.00500995	0.00500995	0.00500998	0.00501013	0.00501084	0.0050135	0.00502198	0.00504586	0.00510647	0.005248	0.00555601	0.00618749	0.00741694	0.00970419	0.0137891	0.0208143	0.0324684	0.0511152	0.0798375	0.122254	0.181918	0.261141	0.35935	0.471661	0.588834	0.699472	0.793763	0.86655	0.917925	0.951534	0.972228	0.984405	0.991346	0.995223	0.997364	0.99854	0.999186
0	0.00500995	0.00500995	0.00500995	0.00500995	0.00500995	0.00500996	0.00501	0.00501023	0.00501121	0.00501467	0.00502533	0.0050547	0.00512857	0.00530078	0.00567701	0.00645433	0.00798363	0.0108639	0.0160768	0.0251638	0.0404301	0.0651138	0.103377	0.159861	0.238464	0.340211	0.460792	0.589506	0.711567	0.813601	0.888832	0.938226	0.967581	0.983692	0.992026	0.996166	0.99817	0.999126	0.999581	0.999798
0	0.00500995	0.00500995	0.00500995	0.00500995	0.00500995	0.00500995	0.00500995	0.00500999	0.00501015	0.00501087	0.00501354	0.0050222	0.00504754	0.00511536	0.00528379	0.00567586	0.00653832	0.00834251	0.0119481	0.0188502	0.0315113	0.0537121	0.0906876	0.148539	0.232214	0.341926	0.469838	0.600738	0.718178	0.811674	0.87918	0.924519	0.953526	0.971543	0.982562	0.989262	0.993339	0.995831	0.997365	0.998318
0	0.00500995	0.00500995	0.00500995	0.00500995	0.00500995	0.00500995	0.00500996	0.00501001	0.00501029	0.00501142	0.00501538	0.00502765	0.00506205	0.00515059	0.00536258	0.00583958	0.00685606	0.00891984	0.0129294	0.0204022	0.0337694	0.0566676	0.0940212	0.151486	0.23368	0.341065	0.466875	0.59717	0.715837	0.81151	0.880962	0.927398	0.95667	0.974423	0.98495	0.991124	0.994734	0.99685	0.998098	0.99884
0	0.00500995	0.00500995	0.00500995	0.00500995	0.00500995	0.00500995	0.00500995	0.00500998	0.00501013	0.00501078	0.00501321	0.00502118	0.00504473	0.00510835	0.00526763	0.00564122	0.00646892	0.00821212	0.0117181	0.0184702	0.0309277	0.0528897	0.0896478	0.1474	0.231189	0.341221	0.469485	0.600536	0.717853	0.811089	0.878382	0.923645	0.952697	0.97083	0.981987	0.988819	0.993006	0.995586	0.997187	0.99819
0	0.00500995	0.00500995	0.00500995	0.00500995	0.00500995	0.00500995	0.00500996	0.00500999	0.00501017	0.00501092	0.00501369	0.00502258	0.00504831	0.00511652	0.0052844	0.00567192	0.0065178	0.00827473	0.0117633	0.018404	0.0305332	0.0517499	0.0871055	0.142691	0.223943	0.33229	0.461395	0.596527	0.7198	0.818331	0.888546	0.934262	0.962165	0.978495	0.98782	0.993085	0.996049	0.997722	0.998673	0.999219
0	0.00500995	0.00500995	0.00500995	0.00500995	0.00500995	0.00500995	0.00500995	0.00500996	0.00501002	0.0050103	0.00501144	0.00501551	0.00502849	0.00506608	0.00516647	0.00541651	0.00600254	0.00730395	0.0100563	0.0156173	0.0263578	0.0461359	0.0806084	0.136741	0.220502	0.332402	0.463412	0.596352	0.713886	0.806302	0.872808	0.917884	0.947342	0.966227	0.978241	0.985882	0.99076	0.993897	0.99593	0.99726
0	0.00500995	0.00500995	0.00500995	0.00500995	0.00500995	0.00500996	0.00501005	0.00501047	0.00501212	0.00501761	0.00503364	0.00507573	0.00517703	0.00540379	0.00588097	0.00683299	0.00864573	0.0119565	0.0177772	0.0276502	0.0438179	0.0693502	0.108111	0.164351	0.241672	0.341219	0.459499	0.587102	0.710096	0.814641	0.892439	0.943155	0.972372	0.987476	0.994621	0.997777	0.999104	0.999643	0.999859	0.999944
0	0.00500995	0.00500995	0.00500995	0.00500995	0.00500995	0.00500995	0.00500995	0.00500999	0.00501015	0.00501085	0.00501347	0.00502201	0.00504702	0.00511411	0.00528101	0.00567017	0.00652756	0.00832379	0.0119184	0.0188085	0.0314626	0.053675	0.0907028	0.148671	0.232534	0.342461	0.470518	0.601408	0.718687	0.811957	0.879264	0.924476	0.953422	0.971424	0.982451	0.98917	0.993266	0.995775	0.997324	0.998288
0	0.00500995	0.00500995	0.00500995	0.00500995	0.00500996	0.00501007	0.00501076	0.0050141	0.00502709	0.00506977	0.00519297	0.00551311	0.00627614	0.00796658	0.0114816	0.0183854	0.0312312	0.053861	0.0914155	0.149555	0.232337	0.338964	0.461393	0.585766	0.697951	0.789105	0.857258	0.905235	0.937689	0.959129	0.973126	0.982229	0.98816	0.992042	0.994602	0.996303	0.997445	0.998217	0.998745	0.999109
0	0.00500995	0.00500995	0.00500995	0.00500995	0.00500996	0.00501007	0.00501077	0.00501414	0.00502721	0.00507015	0.00519397	0.00551549	0.00628124	0.00797662	0.0114998	0.0184153	0.0312757	0.0539183	0.0914732	0.149581	0.232277	0.338749	0.460974	0.585149	0.697203	0.788321	0.856523	0.904598	0.937167	0.958718	0.97281	0.981991	0.987981	0.991909	0.994503	0.99623	0.99739	0.998177	0.998715	0.999086
0	0.00500995	0.00500995	0.00500995	0.00500996	0.00501005	0.00501073	0.00501413	0.00502732	0.00506959	0.005187	0.00547851	0.00613971	0.00753156	0.0102819	0.0154256	0.0245789	0.040122	0.0653116	0.104169	0.160899	0.238602	0.337341	0.452309	0.573588	0.688629	0.786614	0.861975	0.914939	0.949494	0.970783	0.983368	0.990608	0.994706	0.997007	0.998298	0.999024	0.999435	0.999669	0.999804	0.999883
0	0.00500995	0.00500995	0.00500995	0.00500997	0.0050102	0.00501166	0.00501823	0.0050414	0.00510991	0.0052871	0.0056999	0.00658392	0.00834973	0.0116749	0.0176228	0.0277813	0.0443946	0.0704278	0.109451	0.165176	0.240475	0.33588	0.447953	0.568535	0.685982	0.7886	0.868656	0.924482	0.959524	0.979561	0.990156	0.995422	0.997921	0.999069	0.999586	0.999816	0.999917	0.999963	0.999983	0.999992
0	0.00500995	0.00500995	0.00500995	0.00500998	0.00501028	0.00501215	0.00502029	0.00504812	0.00512831	0.00533106	0.00579393	0.00676716	0.00867895	0.012224	0.0184754	0.029012	0.0460341	0.0724117	0.111563	0.167016	0.241502	0.335579	0.446125	0.565538	0.682701	0.786035	0.867394	0.924463	0.960258	0.980516	0.990995	0.996027	0.998305	0.999294	0.999709	0.999881	0.999951	0.99998	0.999992	0.999997
0	0.00500995	0.00500995	0.00500995	0.00500996	0.00501004	0.00501066	0.00501381	0.00502617	0.00506619	0.00517834	0.00545902	0.00610027	0.00745901	0.0101602	0.01524	0.0243261	0.0398272	0.0650526	0.104099	0.161245	0.239614	0.339161	0.454821	0.576372	0.691113	0.788361	0.862865	0.915133	0.949267	0.97038	0.982948	0.990245	0.994422	0.996799	0.998151	0.998923	0.999366	0.999623	0.999773	0.999862
0	0.00500995	0.00500995	0.00500995	0.00500995	0.00500997	0.00501016	0.00501129	0.0050164	0.00503514	0.00509368	0.00525516	0.00565798	0.00658278	0.00856225	0.0125486	0.0201474	0.0338975	0.0575047	0.0957932	0.153958	0.235691	0.340353	0.460785	0.584215	0.696899	0.789457	0.859069	0.908013	0.940836	0.962191	0.975847	0.984512	0.990005	0.993497	0.99573	0.99717	0.998105	0.99872	0.999126	0.999398
0	0.00500995	0.00500995	0.00500995	0.00500996	0.0050101	0.00501104	0.00501558	0.00503244	0.00508456	0.00522485	0.0055635	0.00631235	0.00785255	0.0108319	0.0162953	0.0258431	0.0417901	0.0672569	0.106059	0.162185	0.238664	0.33583	0.449563	0.570754	0.687179	0.787493	0.865092	0.919389	0.954193	0.974955	0.986673	0.993028	0.996384	0.998129	0.999029	0.999493	0.999733	0.999858	0.999924	0.999958
0	0.00500995	0.00500995	0.00500995	0.00500995	0.00500996	0.00501004	0.00501058	0.00501329	0.00502403	0.00506003	0.00516579	0.00544502	0.00612034	0.00763702	0.010832	0.0171877	0.0291698	0.0505773	0.0866716	0.143582	0.226317	0.335263	0.462908	0.594339	0.713061	0.808161	0.87711	0.923484	0.953111	0.971447	0.982604	0.989347	0.993425	0.995902	0.997419	0.998357	0.998942	0.999312	0.999547	0.999699
0	0.00500995	0.00500995	0.00500995	0.00500995	0.00500996	0.00501008	0.00501085	0.00501451	0.00502858	0.00507443	0.00520573	0.00554448	0.00634658	0.00811284	0.0117646	0.0188978	0.0321001	0.0552352	0.0934238	0.152227	0.235511	0.342255	0.464312	0.587945	0.699294	0.789753	0.857448	0.905176	0.937526	0.958941	0.972951	0.982081	0.98804	0.991948	0.99453	0.996248	0.997403	0.998186	0.998721	0.999091
0	0.00500995	0.00500995	0.00500996	0.00501025	0.00501316	0.00503031	0.005102	0.00533954	0.00600464	0.00764369	0.0112952	0.0187821	0.0330738	0.0586314	0.101499	0.168671	0.266048	0.39457	0.545558	0.699042	0.82979	0.920211	0.96966	0.990718	0.997698	0.999527	0.999917	0.999987	0.999998	1	1	1	1	1	1	1	1	1	1	1
0	0.00500995	0.00500995	0.00500995	0.00500996	0.00501008	0.00501136	0.00501965	0.00505949	0.00521347	0.00571743	0.00716471	0.0108995	0.0196924	0.0387177	0.0764895	0.144459	0.25267	0.400097	0.566436	0.719268	0.834815	0.909289	0.952173	0.975224	0.987187	0.993319	0.996468	0.998102	0.998961	0.999421	0.999672	0.99981	0.999889	0.999934	0.99996	0.999975	0.999985	0.99999	0.999994	0.999996
0	0.00500995	0.00500995	0.00500995	0.00500996	0.00501012	0.00501167	0.00502143	0.00506711	0.0052395	0.00579218	0.00735016	0.0113033	0.020467	0.0400118	0.0783081	0.14644	0.253985	0.399885	0.564683	0.716976	0.833024	0.908329	0.951841	0.975215	0.987294	0.993442	0.996572	0.998179	0.999015	0.999458	0.999696	0.999826	0.999899	0.999941	0.999964	0.999978	0.999987	0.999992	0.999995	0.999997
0	0.00500995	0.00500995	0.00500995	0.00500997	0.00501022	0.00501253	0.00502611	0.00508615	0.00530189	0.00596425	0.00776053	0.0121612	0.0220408	0.0425067	0.0815872	0.149676	0.255726	0.399165	0.562499	0.715766	0.834195	0.911292	0.955251	0.978155	0.989471	0.994919	0.997524	0.998775	0.999383	0.999683	0.999834	0.999912	0.999952	0.999974	0.999985	0.999991	0.999995	0.999997	0.999998	0.999999
0	0.00500995	0.00500995	0.00500995	0.00500996	0.00501015	0.00501195	0.005023	0.00507356	0.00526084	0.0058513	0.00749119	0.0115964	0.0209964	0.0408231	0.0792958	0.147219	0.253958	0.398745	0.563008	0.715892	0.833118	0.909309	0.953106	0.976355	0.988162	0.994045	0.996968	0.998432	0.999175	0.999557	0.999758	0.999866	0.999924	0.999956	0.999974	0.999985	0.999991	0.999994	0.999997	0.999998
0	0.00500995	0.00500995	0.00500995	0.00500998	0.00501043	0.00501412	0.0050341	0.00511663	0.00539622	0.00621119	0.00832106	0.0132773	0.0239869	0.0454193	0.0851325	0.152702	0.256455	0.3966	0.558214	0.713253	0.835531	0.915526	0.96017	0.982264	0.992349	0.996738	0.998607	0.999399	0.999736	0.999882	0.999946	0.999975	0.999988	0.999994	0.999997	0.999999	0.999999	1	1	1
0	0.00500995	0.00500995	0.00500995	0.00500996	0.0050102	0.00501234	0.00502511	0.00508213	0.00528881	0.00592825	0.00767436	0.011979	0.0216985	0.0419397	0.0807774	0.148724	0.254881	0.398691	0.562414	0.715789	0.834059	0.910972	0.954869	0.977819	0.98922	0.99475	0.997416	0.998709	0.999343	0.99966	0.99982	0.999903	0.999947	0.99997	0.999983	0.99999	0.999994	0.999997	0.999998	0.999999
0	0.00500995	0.00500995	0.00500995	0.00500995	0.00500997	0.0050102	0.00501214	0.00502392	0.00507936	0.00529542	0.00602095	0.00817953	0.0139766	0.0281719	0.0598624	0.123476	0.234741	0.396441	0.582362	0.747527	0.863251	0.930946	0.966279	0.983661	0.992023	0.996044	0.997999	0.998966	0.999455	0.999706	0.999838	0.99991	0.999948	0.99997	0.999982	0.999989	0.999994	0.999996	0.999998	0.999998
0	0.00500995	0.00500995	0.00500995	0.00500999	0.00501054	0.00501486	0.00503766	0.00512961	0.00543476	0.00630822	0.00853314	0.0136837	0.024666	0.0463837	0.0862141	0.153447	0.256219	0.395059	0.556014	0.71181	0.835752	0.917048	0.962027	0.983788	0.993365	0.997338	0.998935	0.999571	0.999825	0.999927	0.999969	0.999986	0.999994	0.999997	0.999999	0.999999	1	1	1	1
0	0.00500995	0.00500995	0.00500995	0.00500997	0.00501034	0.00501339	0.0050305	0.00510309	0.0053548	0.00610369	0.00807838	0.0127948	0.0231414	0.0441328	0.0834986	0.151125	0.255601	0.396905	0.5592	0.713684	0.83462	0.913616	0.958105	0.980604	0.991225	0.996053	0.998214	0.999182	0.999619	0.999819	0.999912	0.999957	0.999978	0.999989	0.999994	0.999997	0.999998	0.999999	0.999999	1
0	0.00500995	0.00500995	0.00500995	0.00500995	0.00500995	0.00500996	0.00501004	0.00501054	0.00501291	0.00502215	0.00505323	0.00514607	0.00539734	0.00602358	0.00747805	0.0106542	0.0172144	0.0300705	0.0539589	0.0958211	0.164208	0.266388	0.402384	0.55878	0.71	0.831157	0.911995	0.958006	0.981156	0.991848	0.996533	0.99853	0.999372	0.999729	0.999881	0.999947	0.999976	0.999989	0.999995	0.999997
0	0.00500995	0.00500995	0.00500995	0.00500995	0.00500995	0.00500996	0.00501006	0.00501064	0.00501332	0.00502361	0.00505772	0.00515816	0.00542658	0.00608776	0.00760684	0.0108907	0.01761	0.0306631	0.0547254	0.0966036	0.16466	0.266066	0.401113	0.557078	0.708916	0.831363	0.913218	0.959503	0.982396	0.992682	0.997027	0.9988	0.999514	0.999801	0.999917	0.999965	0.999985	0.999993	0.999997	0.999999
0	0.00500995	0.00500995	0.00500995	0.00500995	0.00500995	0.00500997	0.00501014	0.00501104	0.00501497	0.0050293	0.00507465	0.00520279	0.00553246	0.0063167	0.00806126	0.0117208	0.0190016	0.0327808	0.0575822	0.099856	0.167442	0.267181	0.399941	0.554763	0.708133	0.833913	0.918254	0.964772	0.98638	0.995135	0.998348	0.999454	0.999821	0.999941	0.99998	0.999993	0.999998	0.999999	1	1
0	0.00500995	0.00500995	0.00500995	0.00500995	0.00500996	0.00501001	0.00501038	0.00501222	0.00501951	0.00504393	0.00511555	0.00530446	0.00576106	0.00678653	0.00894951	0.0132678	0.0214721	0.0363508	0.0621146	0.104585	0.170759	0.267001	0.395195	0.547509	0.703617	0.83641	0.926581	0.973889	0.992706	0.998382	0.999707	0.999955	0.999994	0.999999	1	1	1	1	1	1
0	0.00500995	0.00500995	0.00500995	0.00500995	0.00500995	0.00500995	0.00500999	0.00501026	0.00501161	0.00501731	0.0050378	0.00510283	0.00528878	0.00577628	0.00696292	0.00966992	0.0154947	0.0273535	0.0501761	0.0914236	0.160464	0.265102	0.404459	0.562491	0.71171	0.828724	0.906474	0.951845	0.976045	0.988265	0.994263	0.997177	0.998595	0.99929	0.999636	0.99981	0.999899	0.999946	0.99997	0.999984
0	0.00500995	0.00500995	0.00500995	0.00500995	0.00500995	0.00500998	0.00501017	0.00501121	0.00501567	0.00503163	0.00508133	0.00521965	0.00557075	0.00639566	0.00820971	0.0119748	0.0193919	0.0333034	0.0581446	0.100213	0.167181	0.265897	0.39769	0.552531	0.707507	0.835701	0.921587	0.968039	0.988643	0.996374	0.998926	0.999696	0.999916	0.999977	0.999994	0.999998	0.999999	1	1	1
0	0.00500995	0.00500995	0.00500995	0.00500995	0.00500995	0.00500996	0.00501	0.00501031	0.00501184	0.00501819	0.00504068	0.00511107	0.00530989	0.00582519	0.00706625	0.0098696	0.0158463	0.0279105	0.0509471	0.0923001	0.161163	0.265258	0.403985	0.561928	0.711911	0.830013	0.908413	0.953784	0.977598	0.989352	0.994963	0.997605	0.998849	0.999439	0.999722	0.99986	0.999928	0.999963	0.99998	0.999989
0	0.00500995	0.00500995	0.00500995	0.00500995	0.00500995	0.00500998	0.0050102	0.00501137	0.00501624	0.00503339	0.00508594	0.00523015	0.00559152	0.00643059	0.00825595	0.0120073	0.0193329	0.0329713	0.0571922	0.0981068	0.163361	0.260323	0.391808	0.549818	0.711831	0.847413	0.935912	0.979282	0.994895	0.999027	0.999851	0.999981	0.999998	1	1	1	1	1	1	1
0	0.00500995	0.00500995	0.00500995	0.00500995	0.00500995	0.00500997	0.00501013	0.00501102	0.00501491	0.0050291	0.00507407	0.00520127	0.0055289	0.00630906	0.00804613	0.0116931	0.0189543	0.0327058	0.0574715	0.0997011	0.167227	0.266859	0.399406	0.553865	0.706801	0.832315	0.916751	0.963653	0.985697	0.994778	0.998182	0.999382	0.999792	0.999929	0.999976	0.999992	0.999997	0.999999	1	1
0	0.00500995	0.00500995	0.00500995	0.00500995	0.00500995	0.00500995	0.00500998	0.00501016	0.00501112	0.00501537	0.00503128	0.00508366	0.00523858	0.00565748	0.00670675	0.00916517	0.014589	0.0258928	0.048121	0.0890644	0.158625	0.264956	0.406551	0.565655	0.713696	0.828288	0.90417	0.948934	0.973433	0.986286	0.992901	0.996291	0.998037	0.998946	0.999425	0.999682	0.999821	0.999898	0.999941	0.999965
0	0.00500995	0.00500995	0.00500995	0.00500995	0.00500995	0.00500995	0.00500995	0.00500995	0.00500995	0.00500995	0.00500997	0.00501003	0.00501027	0.0050111	0.00501371	0.00502125	0.00504161	0.00509329	0.0052175	0.00550187	0.00612508	0.00743749	0.0101011	0.01532	0.0251935	0.0431912	0.0746286	0.126709	0.207193	0.320504	0.461687	0.612959	0.749642	0.853569	0.921226	0.96012	0.980572	0.990725	0.995603	0.997912
0	0.00500995	0.00500995	0.00500995	0.00500995	0.00500995	0.00500995	0.00500995	0.00500995	0.00500996	0.00500999	0.00501013	0.00501063	0.00501218	0.00501664	0.0050284	0.00505742	0.00512485	0.00527355	0.00558657	0.00621877	0.00744877	0.00976132	0.0139729	0.0214127	0.0341632	0.0553344	0.089273	0.141464	0.217674	0.321762	0.452032	0.597599	0.738579	0.853452	0.930322	0.972033	0.990432	0.997149	0.999238	0.999812
0	0.00500995	0.00500995	0.00500995	0.00500995	0.00500995	0.00500995	0.00500995	0.00500995	0.00500995	0.00500997	0.00501005	0.00501033	0.00501127	0.00501408	0.00502186	0.00504186	0.00509018	0.00520069	0.00544151	0.00594401	0.00695243	0.0089052	0.0125634	0.0192024	0.0308779	0.0507436	0.0833192	0.134431	0.210284	0.314993	0.446476	0.592722	0.732922	0.846199	0.922482	0.965474	0.986138	0.994857	0.998192	0.999385
0	0.00500995	0.00500995	0.00500995	0.00500995	0.00500995	0.00500995	0.00500995	0.00500995	0.00500995	0.00500996	0.00501001	0.0050102	0.00501086	0.00501293	0.00501884	0.00503455	0.00507373	0.00516601	0.00537272	0.00581549	0.00672636	0.00853232	0.0119921	0.018406	0.0299126	0.0498512	0.0830675	0.135821	0.21463	0.323287	0.45822	0.605147	0.742115	0.849915	0.921632	0.962646	0.983377	0.992937	0.997078	0.998806
0	0.00500995	0.00500995	0.00500995	0.00500995	0.00500995	0.00500995	0.00500995	0.00500995	0.00500995	0.00500995	0.00500996	0.00501001	0.00501021	0.00501089	0.00501307	0.00501948	0.00503707	0.00508237	0.00519278	0.00544891	0.00601731	0.00722872	0.00971569	0.0146427	0.0240647	0.04142	0.072044	0.123269	0.203122	0.316345	0.458074	0.610196	0.747562	0.851876	0.919802	0.95899	0.979753	0.990178	0.99526	0.997706
0	0.00500995	0.00500995	0.00500995	0.00500995	0.00500995	0.00500995	0.00500995	0.00500995	0.00500997	0.00501003	0.00501027	0.00501106	0.00501343	0.00501994	0.00503645	0.00507567	0.00516365	0.00535133	0.0057343	0.0064853	0.00790611	0.0105073	0.0151263	0.0230921	0.036439	0.0581421	0.0922933	0.144018	0.218769	0.320511	0.448527	0.593744	0.737558	0.857187	0.937275	0.97863	0.994517	0.998954	0.999851	0.999984
0	0.00500995	0.00500995	0.00500995	0.00500995	0.00500995	0.00500995	0.00500995	0.00500995	0.00500995	0.00500995	0.00500997	0.00501003	0.00501026	0.00501108	0.00501365	0.00502112	0.00504137	0.00509299	0.00521754	0.0055037	0.00613296	0.00746235	0.0101683	0.0154838	0.0255606	0.0439513	0.0760695	0.129155	0.210749	0.324579	0.464665	0.612839	0.745624	0.846854	0.913963	0.953918	0.976008	0.987674	0.993686	0.996753
0	0.00500995	0.00500995	0.00500995	0.00500995	0.00500995	0.00500995	0.00500995	0.00500995	0.00500996	0.00501	0.00501017	0.00501076	0.00501257	0.00501768	0.00503099	0.00506339	0.00513771	0.00529969	0.00563688	0.00631078	0.00760884	0.0100263	0.0143894	0.0220312	0.035023	0.056436	0.0905398	0.142712	0.218637	0.322252	0.452233	0.598273	0.740706	0.857263	0.934769	0.975653	0.992588	0.998132	0.999599	0.999924
0	0.00500995	0.00500995	0.00500995	0.00500995	0.00500995	0.00500995	0.00500995	0.00500995	0.00500995	0.00500996	0.00501	0.00501015	0.00501069	0.0050124	0.00501741	0.00503096	0.0050653	0.00514744	0.00533416	0.00573965	0.00658481	0.00828156	0.0115712	0.0177396	0.0289273	0.0485149	0.0814597	0.13422	0.213548	0.323312	0.45959	0.607332	0.744022	0.850737	0.921395	0.961896	0.982605	0.992359	0.996713	0.998597
0	0.00500995	0.00500995	0.00500995	0.00500995	0.00500995	0.00500995	0.00500995	0.00500996	0.00500999	0.00501013	0.00501061	0.00501212	0.00501639	0.00502745	0.00505413	0.00511454	0.00524414	0.0055093	0.00602943	0.00701198	0.00880594	0.0119806	0.0174371	0.0265565	0.0413792	0.0647855	0.100594	0.153404	0.227902	0.327263	0.450533	0.589684	0.728589	0.846956	0.929585	0.974758	0.993251	0.9987	0.999823	0.999983
0	0.00500995	0.00500995	0.00500995	0.00500995	0.00500995	0.00500995	0.00500995	0.00500995	0.00500995	0.00500998	0.00501009	0.00501063	0.00501272	0.00502009	0.00504364	0.00511295	0.00530292	0.00579189	0.00698191	0.00973417	0.0158015	0.0285525	0.0539898	0.101623	0.183581	0.308868	0.471754	0.644414	0.790332	0.889727	0.946562	0.975329	0.988859	0.994991	0.997734	0.998962	0.999517	0.999771	0.99989	0.999946
0	0.00500995	0.00500995	0.00500995	0.00500995	0.00500995	0.00500995	0.00500995	0.00500995	0.00500995	0.00500996	0.00500999	0.00501014	0.00501086	0.00501373	0.00502408	0.00505819	0.00516205	0.00545722	0.00624594	0.00823899	0.0130185	0.0238969	0.0472687	0.0939702	0.178303	0.309936	0.478596	0.64976	0.78786	0.880423	0.935202	0.965418	0.981549	0.990077	0.994598	0.997018	0.998329	0.99905	0.999452	0.99968
0	0.00500995	0.00500995	0.00500995	0.00500995	0.00500995	0.00500995	0.00500995	0.00500995	0.00500995	0.00500997	0.00501007	0.00501052	0.00501234	0.00501886	0.00504002	0.00510329	0.00527923	0.00573825	0.00686973	0.00951841	0.0154246	0.0279708	0.0532452	0.100963	0.183522	0.309886	0.473509	0.64552	0.789703	0.887711	0.944223	0.973394	0.987518	0.99415	0.997237	0.998677	0.999357	0.999682	0.99984	0.999918
0	0.00500995	0.00500995	0.00500995	0.00500995	0.00500995	0.00500995	0.00500995	0.00500995	0.00500997	0.00501007	0.0050105	0.00501217	0.00501785	0.00503537	0.00508496	0.00521533	0.00553684	0.00628627	0.00794754	0.011466	0.0186073	0.0325126	0.0584408	0.104463	0.181276	0.299253	0.460371	0.646437	0.816438	0.930148	0.981778	0.996849	0.999634	0.99997	0.999998	1	1	1	1	1
0	0.00500995	0.00500995	0.00500995	0.00500995	0.00500995	0.00500995	0.00500995	0.00500995	0.00500995	0.00500995	0.00500996	0.00501	0.00501023	0.00501124	0.00501533	0.00503029	0.00508055	0.00523715	0.0056937	0.00694721	0.0102036	0.0182211	0.0368652	0.0772964	0.156772	0.291483	0.475582	0.666952	0.816496	0.908579	0.956883	0.980082	0.990801	0.995707	0.997965	0.999018	0.999517	0.999758	0.999877	0.999936
0	0.00500995	0.00500995	0.00500995	0.00500995	0.00500995	0.00500995	0.00500995	0.00500995	0.00500995	0.00500997	0.00501007	0.00501053	0.00501236	0.00501892	0.00504022	0.00510387	0.00528079	0.00574219	0.00687912	0.00953961	0.0154699	0.0280624	0.0534184	0.101262	0.183972	0.310437	0.47399	0.645736	0.789615	0.887452	0.943946	0.973176	0.987371	0.99406	0.997183	0.998647	0.99934	0.999673	0.999835	0.999915
0	0.00500995	0.00500995	0.00500995	0.00500995	0.00500995	0.00500995	0.00500995	0.00500995	0.00500997	0.00501005	0.00501041	0.00501186	0.00501694	0.00503296	0.00507928	0.00520353	0.00551571	0.00625619	0.00792453	0.0115111	0.018888	0.0334081	0.0606687	0.109071	0.189047	0.308874	0.465875	0.63823	0.79073	0.897254	0.956441	0.983509	0.994209	0.99805	0.999355	0.999786	0.999929	0.999976	0.999992	0.999997
0	0.00500995	0.00500995	0.00500995	0.00500995	0.00500995	0.00500995	0.00500995	0.00500995	0.00500995	0.00500996	0.00500999	0.00501015	0.0050109	0.00501389	0.00502462	0.00505983	0.00516668	0.00546931	0.00627543	0.00830636	0.0131628	0.0241858	0.0478061	0.0948885	0.179729	0.311941	0.481159	0.652691	0.790773	0.882929	0.937117	0.966765	0.982448	0.990657	0.994966	0.997249	0.998474	0.999141	0.999509	0.999716
0	0.00500995	0.00500995	0.00500995	0.00500995	0.00500995	0.00500995	0.00500995	0.00500995	0.00500996	0.00501001	0.00501023	0.00501117	0.00501464	0.0050261	0.00506069	0.00515722	0.00540893	0.00602719	0.00746678	0.0106597	0.0174244	0.0311177	0.0575033	0.10544	0.186075	0.308065	0.467636	0.640481	0.790502	0.894067	0.952277	0.98015	0.992117	0.996933	0.99881	0.999535	0.999816	0.999926	0.999969	0.999987
0	0.00500995	0.00500995	0.00500995	0.00500995	0.00500995	0.00500995	0.00500995	0.00500995	0.00500997	0.00501008	0.00501054	0.00501232	0.0050184	0.00503717	0.00509037	0.00523044	0.00557627	0.0063832	0.00817328	0.0119656	0.0196579	0.0346023	0.0623244	0.111035	0.190887	0.310064	0.466428	0.639212	0.793332	0.901155	0.960143	0.98603	0.99557	0.998679	0.999618	0.999891	0.999968	0.999991	0.999997	0.999999
0	0.00500995	0.00500995	0.00500995	0.00500995	0.00500995	0.00500995	0.00500995	0.00500995	0.00500997	0.00501008	0.00501049	0.00501198	0.0050167	0.00503034	0.00506668	0.00515701	0.00536843	0.0058377	0.0068314	0.00884831	0.012786	0.0201975	0.0336555	0.057199	0.0967078	0.159769	0.25415	0.383721	0.541856	0.706491	0.845685	0.936481	0.980218	0.995388	0.999181	0.999885	0.999986	0.999999	1	1
0	0.00500995	0.00500995	0.00500995	0.00500995	0.00500995	0.00500995	0.00500995	0.00500995	0.00500995	0.00500995	0.00500996	0.00501002	0.0050103	0.00501141	0.00501537	0.0050284	0.00506793	0.00517999	0.00547874	0.0062329	0.00804401	0.0121943	0.0212737	0.0401633	0.0771437	0.143853	0.251053	0.398005	0.563305	0.71376	0.826973	0.90076	0.944608	0.969368	0.983032	0.990526	0.994652	0.996943	0.998229	0.998961
0	0.00500995	0.00500995	0.00500995	0.00500995	0.00500995	0.00500995	0.00500995	0.00500995	0.00500995	0.00500996	0.00500999	0.00501015	0.0050108	0.00501319	0.00502115	0.00504544	0.00511436	0.0052976	0.00575762	0.00685434	0.00934797	0.0147682	0.0260275	0.0482773	0.0896425	0.160537	0.269147	0.412433	0.570115	0.713349	0.822748	0.895832	0.940478	0.966369	0.981004	0.989204	0.993805	0.996404	0.997887	0.998743
0	0.00500995	0.00500995	0.00500995	0.00500995	0.00500995	0.00500995	0.00500995	0.00500995	0.00500995	0.00500996	0.00501	0.00501018	0.00501091	0.00501353	0.00502203	0.00504743	0.00511802	0.00530215	0.00575616	0.00682043	0.00920254	0.0143072	0.0247839	0.045314	0.0834016	0.14921	0.252343	0.393764	0.557066	0.711645	0.831403	0.909361	0.95389	0.977234	0.988888	0.994573	0.997329	0.99867	0.999328	0.999656
0	0.00500995	0.00500995	0.00500995	0.00500995	0.00500995	0.00500995	0.00500995	0.00500995	0.00500996	0.00500999	0.00501015	0.00501078	0.00501299	0.00501995	0.00504011	0.00509422	0.00523029	0.00555339	0.0062825	0.00785405	0.011102	0.0175534	0.0298741	0.0524452	0.0918633	0.156709	0.255264	0.389848	0.549331	0.707589	0.835693	0.919733	0.965183	0.986176	0.994817	0.998116	0.999324	0.999757	0.999912	0.999968
0	0.00500995	0.00500995	0.00500995	0.00500995	0.00500995	0.00500995	0.00500995	0.00500995	0.00500995	0.00500996	0.00501001	0.00501025	0.00501117	0.00501437	0.00502451	0.00505418	0.00513496	0.00534168	0.00584226	0.00699577	0.00953597	0.0148955	0.0257333	0.0466755	0.0850329	0.150598	0.252607	0.392211	0.554107	0.708779	0.82984	0.909145	0.9544	0.977914	0.989469	0.994989	0.997601	0.998839	0.99943	0.999716
0	0.00500995	0.00500995	0.00500995	0.00500995	0.00500995	0.00500995	0.00500995	0.00500995	0.00500995	0.00500995	0.00500998	0.0050101	0.00501059	0.00501243	0.00501867	0.00503805	0.00509388	0.00524451	0.00562792	0.0065542	0.00868772	0.013386	0.0232812	0.0431449	0.0807938	0.146947	0.25158	0.394886	0.558445	0.710746	0.827471	0.903804	0.948474	0.972908	0.985813	0.992536	0.996034	0.997867	0.998837	0.999357
0	0.00500995	0.00500995	0.00500995	0.00500995	0.00500995	0.00500995	0.00500995	0.00500995	0.00500996	0.00500999	0.00501014	0.00501073	0.00501283	0.00501949	0.00503885	0.00509104	0.00522282	0.00553692	0.00624823	0.00778661	0.0109764	0.017332	0.0295072	0.0518803	0.0910726	0.155746	0.254336	0.389329	0.549595	0.708681	0.8372	0.921103	0.966128	0.986712	0.995083	0.998237	0.999376	0.999779	0.999921	0.999971
0	0.00500995	0.00500995	0.00500995	0.00500995	0.00500995	0.00500995	0.00500995	0.00500995	0.00500995	0.00500995	0.00500997	0.00501007	0.00501049	0.0050121	0.00501767	0.00503536	0.00508735	0.00523034	0.0056009	0.00651142	0.0086425	0.0134064	0.0235792	0.0442458	0.0837633	0.153436	0.263077	0.410858	0.575214	0.723807	0.834994	0.906872	0.949044	0.972454	0.985109	0.991894	0.99554	0.997515	0.998596	0.999197
0	0.00500995	0.00500995	0.00500995	0.00500995	0.00500995	0.00500995	0.00500995	0.00500995	0.00500996	0.00501	0.00501019	0.00501094	0.00501349	0.00502141	0.00504397	0.00510362	0.00525155	0.00559821	0.00637081	0.00801666	0.0113805	0.017992	0.0304939	0.0531899	0.0925142	0.156819	0.254257	0.387471	0.546288	0.705451	0.83556	0.921188	0.967018	0.987586	0.995656	0.998545	0.999522	0.999844	0.999949	0.999983
0	0.00500995	0.00500995	0.00500995	0.00500995	0.00500995	0.00500995	0.00500995	0.00500995	0.00500995	0.00500997	0.00501007	0.00501049	0.00501202	0.00501715	0.00503273	0.00507652	0.0051915	0.00547576	0.00614205	0.00763055	0.010812	0.0173314	0.0301359	0.0541469	0.0967473	0.167098	0.272578	0.411646	0.567768	0.713916	0.828081	0.90427	0.949367	0.973988	0.986801	0.993309	0.996587	0.998242	0.999083	0.999515
0	0.00500995	0.00500995	0.00500995	0.00500995	0.00500995	0.00500995	0.00500995	0.00500995	0.00500996	0.00500999	0.00501013	0.00501072	0.00501281	0.00501955	0.0050394	0.00509354	0.00523176	0.00556459	0.00632558	0.00798606	0.0114565	0.0184178	0.0318157	0.056468	0.0994709	0.169525	0.273686	0.410869	0.565913	0.712777	0.828756	0.906402	0.951946	0.976265	0.988503	0.994462	0.997324	0.998695	0.999356	0.999678
0	0.00500995	0.00500995	0.00500995	0.00500995	0.00500995	0.00500995	0.00500995	0.00500995	0.00500997	0.00501003	0.00501033	0.00501145	0.00501516	0.00502633	0.00505729	0.00513709	0.0053303	0.00577299	0.00673878	0.00875457	0.0127937	0.0205779	0.0350053	0.0606454	0.104037	0.173101	0.274523	0.408377	0.562304	0.712069	0.833041	0.914093	0.959991	0.982683	0.992851	0.997123	0.998854	0.999542	0.999816	0.999925
0	0.00500995	0.00500995	0.00500995	0.00500995	0.00500995	0.00500995	0.00500995	0.00500996	0.00501	0.00501019	0.00501093	0.00501342	0.00502099	0.00504197	0.00509573	0.00522464	0.00551633	0.0061435	0.00743221	0.00997378	0.0148002	0.0236412	0.0392668	0.0658577	0.109209	0.1763	0.273428	0.402188	0.5541	0.708195	0.837754	0.9252	0.971673	0.991107	0.997626	0.999442	0.99988	0.999976	0.999995	0.999999
0	0.00500995	0.00500995	0.00500995	0.00500995	0.00500995	0.00500995	0.00500995	0.00500995	0.00500995	0.00500996	0.00501003	0.00501031	0.00501139	0.00501515	0.00502701	0.00506154	0.00515519	0.00539393	0.00596988	0.00729219	0.0101928	0.016285	0.0285329	0.0520013	0.0944307	0.165508	0.272839	0.414021	0.570702	0.715049	0.826449	0.900767	0.945432	0.970568	0.984214	0.991507	0.995393	0.997473	0.998596	0.99921
0	0.00500995	0.00500995	0.00500995	0.00500995	0.00500995	0.00500995	0.00500995	0.00500995	0.00500996	0.00501001	0.00501024	0.00501113	0.00501414	0.00502344	0.00504978	0.00511909	0.00529012	0.00568909	0.00657432	0.00845177	0.0122712	0.0197386	0.0337669	0.0590081	0.102184	0.171461	0.273617	0.408296	0.562188	0.710533	0.829561	0.909585	0.955814	0.97959	0.990882	0.995989	0.998241	0.999224	0.999654	0.999844
0	0.00500995	0.00500995	0.00500995	0.00500995	0.00500995	0.00500995	0.00500995	0.00500995	0.00500997	0.00501007	0.00501046	0.00501188	0.00501648	0.00503002	0.00506666	0.0051591	0.00537846	0.00587169	0.00692878	0.00909829	0.0133765	0.0214974	0.0363355	0.0623606	0.105899	0.174576	0.274914	0.407354	0.56058	0.711225	0.834138	0.91668	0.962814	0.984874	0.994232	0.997885	0.999239	0.999728	0.999902	0.999964
0	0.00500995	0.00500995	0.00500995	0.00500995	0.00500995	0.00500995	0.00500995	0.00500997	0.00501005	0.0050104	0.00501166	0.0050157	0.00502732	0.00505799	0.00513314	0.00530596	0.00568197	0.00646126	0.00800794	0.0109597	0.0163931	0.0260562	0.0426651	0.0702086	0.114091	0.180734	0.275998	0.401798	0.551282	0.705684	0.838557	0.929397	0.976448	0.994195	0.998954	0.999861	0.999986	0.999999	1	1
0	0.00500995	0.00500995	0.00500995	0.00500995	0.00500995	0.00500995	0.00500995	0.00500995	0.00500996	0.00501	0.00501018	0.0050109	0.00501341	0.00502132	0.00504417	0.00510544	0.00525928	0.00562405	0.00644601	0.00821493	0.0118639	0.0190929	0.032844	0.0578749	0.101132	0.171102	0.274758	0.411386	0.566599	0.714666	0.832086	0.910375	0.955563	0.979008	0.990345	0.995606	0.997999	0.999082	0.999574	0.9998
0	0.00500995	0.00500995	0.00500995	0.00500995	0.00500995	0.00500995	0.00500995	0.00500996	0.00500998	0.00501011	0.00501063	0.00501247	0.00501826	0.0050348	0.0050785	0.00518623	0.00543644	0.00598774	0.00714695	0.00948351	0.0140131	0.0224738	0.0377019	0.0640495	0.10762	0.175771	0.274961	0.406196	0.559391	0.712011	0.837877	0.922154	0.967895	0.988377	0.996194	0.998837	0.999659	0.999902	0.999972	0.999992
0	0.00500995	0.00500995	0.00500995	0.00500995	0.00500995	0.00500995	0.00500995	0.00500995	0.00500995	0.00500995	0.00500996	0.00501	0.00501018	0.00501096	0.00501392	0.00502414	0.00505668	0.00515312	0.00542132	0.00612596	0.00788382	0.0120619	0.0215296	0.0419083	0.0831089	0.159546	0.284617	0.455565	0.640514	0.794803	0.896017	0.951261	0.978061	0.990261	0.995668	0.998052	0.99911	0.999587	0.999804	0.999906
0	0.00500995	0.00500995	0.00500995	0.00500995	0.00500995	0.00500995	0.00500995	0.00500995	0.00500995	0.00500995	0.00500997	0.00501005	0.00501041	0.00501181	0.00501678	0.00503289	0.00508115	0.00521628	0.00557243	0.0064618	0.00857598	0.013375	0.0237836	0.0452832	0.0871672	0.162608	0.28406	0.450599	0.634968	0.79354	0.899269	0.956024	0.982079	0.992939	0.997245	0.99892	0.999571	0.999826	0.999928	0.99997
0	0.00500995	0.00500995	0.00500995	0.00500995	0.00500995	0.00500995	0.00500995	0.00500995	0.00500995	0.00500997	0.00501005	0.00501042	0.00501179	0.00501643	0.0050308	0.00507181	0.00518101	0.00545465	0.00610427	0.00757322	0.0107499	0.0173352	0.0304208	0.0552606	0.0999144	0.174707	0.288418	0.439795	0.609159	0.763061	0.875162	0.941633	0.974984	0.989842	0.995986	0.998427	0.999381	0.999754	0.9999	0.999959
0	0.00500995	0.00500995	0.00500995	0.00500995	0.00500995	0.00500995	0.00500995	0.00500995	0.00500995	0.00500995	0.00500997	0.00501004	0.00501038	0.00501172	0.00501646	0.0050319	0.00507835	0.00520887	0.00555407	0.00641891	0.00848124	0.0131769	0.0233923	0.0445595	0.0859362	0.160748	0.281708	0.448331	0.633543	0.793207	0.899598	0.956486	0.982425	0.993144	0.997352	0.998973	0.999596	0.999838	0.999934	0.999973
0	0.00500995	0.00500995	0.00500995	0.00500995	0.00500995	0.00500995	0.00500995	0.00500995	0.00500995	0.00500996	0.00500998	0.00501011	0.00501065	0.00501268	0.00501955	0.00504092	0.00510258	0.0052692	0.00569392	0.00672148	0.00909177	0.0143203	0.0253564	0.0475804	0.0899057	0.164795	0.284217	0.448375	0.632818	0.794579	0.903335	0.960591	0.985454	0.99493	0.998276	0.999416	0.9998	0.999931	0.999975	0.999991
0	0.00500995	0.00500995	0.00500995	0.00500995	0.00500995	0.00500995	0.00500995	0.00500995	0.00500995	0.00500996	0.00500998	0.00501011	0.00501065	0.00501268	0.00501956	0.00504093	0.00510254	0.00526886	0.00569244	0.00671641	0.00907661	0.0142791	0.0252531	0.0473398	0.0893871	0.16378	0.282466	0.445837	0.629879	0.791952	0.901521	0.959585	0.984979	0.994727	0.998195	0.999385	0.999788	0.999926	0.999974	0.99999
0	0.00500995	0.00500995	0.00500995	0.00500995	0.00500995	0.00500995	0.00500995	0.00500995	0.00500995	0.00500996	0.00500999	0.00501016	0.00501083	0.0050133	0.00502144	0.00504618	0.00511606	0.00530106	0.00576368	0.00686276	0.00935478	0.014763	0.0260053	0.048332	0.0903573	0.164126	0.281548	0.444051	0.629433	0.794881	0.906816	0.964537	0.988195	0.996392	0.998946	0.999697	0.999912	0.999974	0.999992	0.999998
0	0.00500995	0.00500995	0.00500995	0.00500995	0.00500995	0.00500995	0.00500995	0.00500995	0.00500995	0.00500995	0.00500996	0.00501	0.00501019	0.00501101	0.0050141	0.00502468	0.00505818	0.00515687	0.00542985	0.00614334	0.00791457	0.0121049	0.0215585	0.041825	0.0826581	0.158239	0.281876	0.451329	0.635789	0.790964	0.893622	0.950022	0.97749	0.990016	0.995566	0.99801	0.999094	0.99958	0.999802	0.999905
0	0.00500995	0.00500995	0.00500995	0.00500995	0.00500995	0.00500995	0.00500995	0.00500995	0.00500995	0.00500996	0.00500998	0.00501011	0.00501066	0.00501271	0.00501964	0.00504115	0.00510313	0.00527036	0.00569606	0.00672466	0.00909445	0.0143159	0.0253258	0.0474778	0.0896407	0.164235	0.283263	0.447154	0.631775	0.794133	0.903437	0.96089	0.985705	0.995078	0.99835	0.999449	0.999815	0.999937	0.999978	0.999992
0	0.00500995	0.00500995	0.00500995	0.00500995	0.00500995	0.00500995	0.00500995	0.00500995	0.00500995	0.00500996	0.00500999	0.00501015	0.00501079	0.00501315	0.00502101	0.005045	0.00511305	0.00529401	0.00574834	0.00683186	0.00929751	0.0146668	0.0258634	0.0481616	0.0902267	0.164158	0.281805	0.444252	0.628865	0.793115	0.904464	0.962586	0.987023	0.995825	0.998707	0.999604	0.999878	0.999962	0.999988	0.999996
1	0.00500995	0.00500995	0.00500996	0.0050101	0.00501116	0.005016	0.00503245	0.00507826	0.00518869	0.00542743	0.00590142	0.00678001	0.00831875	0.0108874	0.0150003	0.0213467	0.0308133	0.0444891	0.0636385	0.0896215	0.123746	0.167043	0.219987	0.282211	0.35232	0.427889	0.505726	0.582341	0.654511	0.719748	0.776553	0.824417	0.863636	0.895041	0.919731	0.938869	0.95355	0.964729	0.973202	0.979606
1	0.00500995	0.00500995	0.00500997	0.00501031	0.00501248	0.00502142	0.00504937	0.00512187	0.0052863	0.0056232	0.00626078	0.00739255	0.009298	0.0123653	0.0171148	0.0242188	0.0345144	0.0489991	0.0687994	0.0951009	0.129027	0.171465	0.222849	0.282943	0.350663	0.424044	0.500368	0.576488	0.649277	0.716069	0.775	0.825132	0.866399	0.899399	0.925142	0.944813	0.959595	0.970558	0.978608	0.984477
1	0.00500995	0.00500995	0.00501013	0.00501189	0.00502059	0.00504975	0.00512689	0.00530079	0.00565023	0.006294	0.00740213	0.00920789	0.0120202	0.0162351	0.0223462	0.0309498	0.0427444	0.0585194	0.0791292	0.105448	0.138303	0.178378	0.226102	0.281518	0.344155	0.412938	0.486149	0.561489	0.636245	0.70757	0.772823	0.829916	0.877573	0.915446	0.944053	0.964569	0.978532	0.987551	0.993085	0.996315
1	0.00500995	0.00500995	0.00501	0.00501066	0.00501446	0.00502888	0.00507107	0.00517459	0.00539834	0.00583785	0.00663887	0.0080132	0.0102563	0.0137659	0.0190589	0.0267859	0.0377359	0.0528278	0.073079	0.0995436	0.133212	0.174873	0.224939	0.283267	0.349008	0.42054	0.495526	0.571131	0.644361	0.712469	0.773308	0.825566	0.86881	0.903376	0.930147	0.950308	0.965126	0.975792	0.98334	0.988607
1	0.00500995	0.00500995	0.00500995	0.00500999	0.00501037	0.00501238	0.00502009	0.00504382	0.00510621	0.00525183	0.00556135	0.00617157	0.00730219	0.00928981	0.0126288	0.0180156	0.0263901	0.0389591	0.0571803	0.0826758	0.117042	0.161541	0.216701	0.281935	0.355326	0.433746	0.513341	0.590244	0.661253	0.724251	0.778278	0.823353	0.860154	0.889717	0.913188	0.931676	0.946168	0.957499	0.966352	0.973273
1	0.00500995	0.00500995	0.00500996	0.00501007	0.00501091	0.00501491	0.00502884	0.0050685	0.00516595	0.00538016	0.00581183	0.00662281	0.00806068	0.0104881	0.0144159	0.0205358	0.0297469	0.0431648	0.0620954	0.0879544	0.12211	0.165642	0.219039	0.281894	0.352708	0.428913	0.507172	0.583901	0.655864	0.720639	0.776843	0.824086	0.862759	0.893745	0.918162	0.937161	0.951813	0.963043	0.971621	0.978162
1	0.00500995	0.00500995	0.00500997	0.00501021	0.00501186	0.00501891	0.0050417	0.00510244	0.00524347	0.00553845	0.0061071	0.00713346	0.00888787	0.0117518	0.0162438	0.0230437	0.0330083	0.0471705	0.0667096	0.0928768	0.126865	0.169615	0.221578	0.282471	0.3511	0.425327	0.502254	0.578598	0.65118	0.717395	0.77551	0.824757	0.865218	0.897588	0.922918	0.94239	0.957148	0.968217	0.976456	0.982557
1	0.00500995	0.00500995	0.00500995	0.00500999	0.00501033	0.00501215	0.00501924	0.00504133	0.00509997	0.00523801	0.00553367	0.00612061	0.00721493	0.00914992	0.0124179	0.0177166	0.0259923	0.0384659	0.0566192	0.0821064	0.116559	0.161267	0.216761	0.282418	0.35625	0.435036	0.514845	0.59177	0.662625	0.725342	0.779031	0.823765	0.860267	0.889589	0.912885	0.931256	0.945681	0.956982	0.965833	0.972771
1	0.00500995	0.00500995	0.00501016	0.00501217	0.00502188	0.00505395	0.00513774	0.00532472	0.00569713	0.00637792	0.00754166	0.00942617	0.0123442	0.0166947	0.0229711	0.0317666	0.0437722	0.0597638	0.0805764	0.107059	0.140008	0.180075	0.227661	0.282786	0.34498	0.413183	0.485724	0.560371	0.634494	0.705328	0.770293	0.827326	0.875136	0.913326	0.942341	0.963282	0.97763	0.986961	0.992724	0.996109
1	0.00500995	0.00500995	0.00500997	0.00501024	0.00501205	0.0050197	0.00504412	0.00510862	0.00525717	0.00556568	0.00615664	0.00721718	0.00902057	0.0119503	0.0165253	0.0234224	0.0334911	0.0477517	0.0673648	0.0935587	0.127502	0.17012	0.221859	0.282457	0.350761	0.424698	0.501434	0.577731	0.650423	0.716878	0.775312	0.824895	0.865655	0.898256	0.923736	0.943279	0.958045	0.969076	0.977247	0.983264
1	0.00500995	0.00500995	0.00500995	0.00500995	0.00500995	0.00500995	0.00500997	0.00501006	0.00501039	0.00501152	0.00501481	0.0050235	0.00504445	0.00509148	0.00519073	0.00538931	0.00576874	0.00646488	0.0076968	0.00980713	0.0133162	0.0189916	0.0279302	0.0416449	0.0621313	0.09187	0.133689	0.190384	0.263993	0.354739	0.459865	0.57296	0.684554	0.784373	0.86455	0.922054	0.958853	0.979959	0.99091	0.996117
1	0.00500995	0.00500995	0.00500995	0.00500995	0.00500995	0.00500995	0.00500998	0.00501011	0.00501061	0.00501221	0.00501671	0.00502819	0.00505509	0.00511385	0.00523475	0.00547107	0.00591284	0.00670689	0.00808515	0.0104033	0.0141918	0.0202191	0.029566	0.0437004	0.0645332	0.0944158	0.136016	0.191985	0.26433	0.353474	0.457162	0.569682	0.682094	0.784025	0.866749	0.926103	0.963408	0.983852	0.99363	0.997735
1	0.00500995	0.00500995	0.00500995	0.00500995	0.00500995	0.00500995	0.00500998	0.0050101	0.00501056	0.00501206	0.0050163	0.00502718	0.00505283	0.00510914	0.00522555	0.00545409	0.00588306	0.00665706	0.00800538	0.010281	0.014012	0.0199662	0.0292268	0.0432693	0.0640197	0.0938535	0.13547	0.191552	0.264122	0.353582	0.457602	0.570346	0.682755	0.784431	0.866758	0.925761	0.962904	0.983381	0.993294	0.99754
1	0.00500995	0.00500995	0.00500995	0.00500995	0.00500995	0.00500995	0.00500997	0.00501005	0.00501037	0.00501144	0.00501459	0.00502292	0.00504315	0.00508874	0.00518532	0.00537931	0.00575126	0.00643592	0.0076513	0.00973933	0.0132209	0.0188663	0.027779	0.0414837	0.0619945	0.0918157	0.133798	0.190744	0.264664	0.355693	0.460934	0.573831	0.684867	0.783905	0.86336	0.920462	0.95726	0.978655	0.989995	0.995548
1	0.00500995	0.00500995	0.00500995	0.00500995	0.00500995	0.00500995	0.00500995	0.00500995	0.00500995	0.00500997	0.00501005	0.00501036	0.0050114	0.0050146	0.00502361	0.00504722	0.00510521	0.00523995	0.00553791	0.0061682	0.00744891	0.0099561	0.0146932	0.0233331	0.0385136	0.0640823	0.105003	0.166421	0.251421	0.357963	0.477227	0.595888	0.701572	0.787292	0.852017	0.898506	0.930848	0.952939	0.967894	0.977993
1	0.00500995	0.00500995	0.00500995	0.00500995	0.00500995	0.00500995	0.00500995	0.00500995	0.00500997	0.00501003	0.00501028	0.00501115	0.0050138	0.00502122	0.00504041	0.00508679	0.00519254	0.00542158	0.00589559	0.00683728	0.00863977	0.0119725	0.0179338	0.028249	0.0454843	0.0731739	0.115637	0.177142	0.260147	0.362977	0.478388	0.594864	0.700681	0.78808	0.85478	0.902699	0.935685	0.957767	0.972306	0.981802
1	0.00500995	0.00500995	0.00500995	0.00500995	0.00500995	0.00500995	0.00500996	0.00501	0.00501019	0.00501085	0.00501289	0.00501854	0.00503281	0.00506618	0.00513933	0.00529101	0.00559063	0.00615777	0.00719141	0.00901208	0.0121206	0.0172757	0.02559	0.0386347	0.0585268	0.0879442	0.129971	0.18764	0.263062	0.356161	0.463419	0.577402	0.687945	0.785019	0.861948	0.917082	0.953083	0.974747	0.986932	0.993429
1	0.00500995	0.00500995	0.00500995	0.00500995	0.00500995	0.00500995	0.00500996	0.00501002	0.00501025	0.00501104	0.00501345	0.00502	0.0050363	0.00507389	0.00515524	0.00532189	0.00564738	0.00625699	0.00735697	0.00927623	0.0125237	0.0178635	0.026406	0.0397066	0.0598449	0.0894343	0.131471	0.1889	0.263795	0.356161	0.462716	0.576349	0.687121	0.784935	0.862767	0.918569	0.954803	0.976325	0.98817	0.994299
1	0.00500995	0.00500995	0.00500995	0.00500995	0.00500995	0.00500995	0.00500996	0.00500999	0.00501015	0.00501071	0.00501246	0.0050174	0.00503005	0.00506003	0.00512655	0.00526605	0.00554451	0.00607687	0.00705621	0.00879656	0.0117929	0.0168018	0.0249416	0.0378033	0.057546	0.0869153	0.129084	0.187167	0.263297	0.357286	0.465343	0.579682	0.68992	0.786119	0.861985	0.916278	0.951865	0.973505	0.98589	0.992657
1	0.00500995	0.00500995	0.00500995	0.00500995	0.00500995	0.00500995	0.00500996	0.00500999	0.00501014	0.0050107	0.00501244	0.00501736	0.00503	0.00506001	0.00512677	0.00526706	0.00554766	0.00608507	0.00707535	0.00883779	0.0118762	0.0169606	0.0252287	0.0382953	0.0583408	0.0881124	0.13073	0.189156	0.265223	0.358334	0.46435	0.575504	0.682032	0.775061	0.849252	0.903682	0.940831	0.964731	0.979422	0.988157
1	0.00500995	0.00500995	0.00500995	0.00500995	0.00500995	0.00500995	0.00500997	0.00501004	0.00501034	0.00501135	0.00501431	0.00502212	0.00504106	0.00508367	0.00517383	0.00535471	0.00570114	0.00633818	0.00746802	0.00940768	0.0126401	0.01788	0.0261537	0.0388851	0.0579685	0.08579	0.125127	0.178832	0.249188	0.336915	0.439978	0.55272	0.666088	0.769545	0.854266	0.91602	0.955947	0.978885	0.990678	0.996167
1	0.00500995	0.00500995	0.00500995	0.00500995	0.00500995	0.00500995	0.00500995	0.00500997	0.00501007	0.00501043	0.00501159	0.005015	0.00502403	0.00504607	0.0050964	0.00520473	0.00542636	0.00585994	0.00667515	0.00815417	0.0107516	0.0151775	0.0225044	0.034294	0.0527176	0.0806144	0.121375	0.178486	0.254559	0.349845	0.460665	0.578774	0.69279	0.791703	0.868648	0.922552	0.956909	0.977119	0.988267	0.994127
1	0.00500995	0.00500995	0.00500995	0.00500995	0.00500995	0.00500995	0.00500996	0.00501001	0.0050102	0.00501087	0.00501293	0.00501858	0.00503272	0.00506558	0.00513713	0.00528456	0.00557409	0.00611917	0.00710757	0.00884037	0.011786	0.0166521	0.0244741	0.0367144	0.0553501	0.0829044	0.122338	0.176686	0.248311	0.337765	0.442495	0.556071	0.668816	0.770226	0.852326	0.912042	0.951213	0.974587	0.987436	0.994036
1	0.00500995	0.00500995	0.00500995	0.00500995	0.00500995	0.00500995	0.00500997	0.00501005	0.00501038	0.00501145	0.0050146	0.00502286	0.00504275	0.00508726	0.00518097	0.00536808	0.00572485	0.0063782	0.00753242	0.00950662	0.0127851	0.0180822	0.0264201	0.0392131	0.0583382	0.0861553	0.125411	0.178929	0.248994	0.336373	0.439151	0.551826	0.665465	0.769497	0.854886	0.917119	0.957177	0.979942	0.991425	0.996619
1	0.00500995	0.00500995	0.00500995	0.00500995	0.00500995	0.00500995	0.00500996	0.00500999	0.00501014	0.00501068	0.00501238	0.00501712	0.00502922	0.00505781	0.00512105	0.00525327	0.00551652	0.00601852	0.00693988	0.00857377	0.0113817	0.0160683	0.023676	0.0356915	0.0541434	0.0816398	0.121257	0.17615	0.248739	0.339482	0.445511	0.55992	0.672625	0.773085	0.853734	0.912096	0.950414	0.973493	0.986424	0.993265
1	0.00500995	0.00500995	0.00500995	0.00500995	0.00500995	0.00500995	0.00500995	0.00500995	0.00500997	0.00501005	0.00501037	0.0050114	0.00501448	0.00502287	0.00504406	0.00509416	0.00520606	0.0054438	0.00592691	0.00687038	0.00864733	0.0118836	0.0175919	0.0273469	0.0434771	0.0691984	0.108519	0.165632	0.243524	0.341876	0.455265	0.573353	0.683984	0.777608	0.850021	0.902059	0.937432	0.960552	0.975284	0.984532
1	0.00500995	0.00500995	0.00500995	0.00500995	0.00500995	0.00500995	0.00500995	0.00500995	0.00500996	0.00501001	0.00501021	0.0050109	0.0050131	0.00501943	0.00503621	0.00507775	0.00517459	0.00538874	0.00584069	0.0067553	0.00853661	0.0118842	0.0179623	0.0286203	0.0466244	0.0757663	0.120568	0.185182	0.271303	0.375822	0.490102	0.602411	0.702358	0.784148	0.846878	0.892824	0.925473	0.948257	0.964011	0.974867
1	0.00500995	0.00500995	0.00500995	0.00500995	0.00500995	0.00500995	0.00500995	0.00500995	0.00500996	0.00501002	0.00501023	0.00501096	0.00501321	0.00501954	0.00503603	0.00507611	0.00516802	0.00536812	0.00578431	0.0066151	0.00821279	0.0111809	0.0165165	0.0258001	0.0414131	0.0666992	0.105879	0.163392	0.242332	0.34214	0.456735	0.575071	0.684794	0.776834	0.847726	0.898798	0.933852	0.957145	0.972318	0.982098
1	0.00500995	0.00500995	0.00500995	0.00500995	0.00500995	0.00500995	0.00500995	0.00500995	0.00500997	0.00501004	0.0050103	0.00501119	0.00501389	0.00502134	0.0050404	0.00508603	0.00518913	0.00541051	0.00586499	0.00676108	0.00846422	0.011593	0.0171574	0.0267408	0.0427023	0.0683214	0.107702	0.165133	0.243616	0.342674	0.456543	0.574559	0.684522	0.777175	0.848714	0.900224	0.935442	0.958679	0.97367	0.983221
1	0.00500995	0.00500995	0.00500995	0.00500995	0.00500995	0.00500995	0.00500996	0.00501	0.00501016	0.00501076	0.0050126	0.0050177	0.00503062	0.0050609	0.0051274	0.0052655	0.00553872	0.00605669	0.00700209	0.00866983	0.0115217	0.0162596	0.023917	0.0359624	0.0543932	0.0817736	0.121131	0.175588	0.247592	0.337729	0.443373	0.557887	0.671312	0.77293	0.854751	0.913887	0.952424	0.975285	0.987794	0.994202
1	0.00500995	0.00500995	0.00500998	0.0050104	0.00501303	0.00502365	0.00505627	0.0051397	0.00532659	0.00570541	0.00641539	0.00766458	0.00975052	0.0130825	0.0182036	0.0258077	0.036748	0.0520248	0.0727457	0.100044	0.134948	0.178202	0.230061	0.290091	0.357052	0.428901	0.502981	0.576351	0.646198	0.710213	0.766839	0.81534	0.855714	0.888508	0.9146	0.935014	0.950775	0.962819	0.971954	0.978847
1	0.00500995	0.00500995	0.00501017	0.00501227	0.00502247	0.00505614	0.0051442	0.00534083	0.00573263	0.00644912	0.00767418	0.00965818	0.01273	0.0173082	0.0239088	0.0331488	0.0457408	0.0624755	0.0841885	0.111705	0.145764	0.186917	0.235414	0.291082	0.353233	0.420606	0.491392	0.563349	0.634002	0.700916	0.761979	0.815636	0.861034	0.898032	0.927105	0.949165	0.965362	0.976894	0.984879	0.990269
1	0.00500995	0.00500996	0.00501026	0.0050131	0.00502613	0.00506756	0.00517254	0.00540085	0.00584558	0.0066428	0.00798192	0.0101162	0.0133732	0.0181635	0.024987	0.0344347	0.0471827	0.0639763	0.0855999	0.112831	0.146371	0.186765	0.234294	0.288876	0.349964	0.416483	0.486824	0.55891	0.630348	0.698664	0.761574	0.817255	0.86454	0.90302	0.932998	0.955347	0.971291	0.982183	0.989315	0.993799
1	0.00500995	0.00500995	0.00500996	0.00501007	0.00501097	0.0050152	0.00502996	0.00507197	0.00517519	0.00540209	0.00585931	0.0067182	0.00824069	0.01081	0.0149646	0.0214312	0.0311485	0.0452704	0.0651273	0.0921262	0.127569	0.17239	0.226844	0.290236	0.360792	0.435775	0.511875	0.585743	0.65453	0.716239	0.769834	0.815136	0.852597	0.883045	0.907474	0.926892	0.942228	0.954294	0.963769	0.971205
1	0.00500995	0.00500995	0.00501002	0.00501091	0.00501585	0.00503399	0.00508576	0.0052101	0.00547397	0.00598396	0.00690007	0.00845132	0.0109526	0.0148219	0.020595	0.0289358	0.0406367	0.0566029	0.0778142	0.105255	0.139811	0.18213	0.232462	0.2905	0.355272	0.42511	0.497749	0.570548	0.640814	0.706138	0.764685	0.815357	0.857802	0.89231	0.919625	0.940747	0.956757	0.968691	0.977466	0.983849
1	0.00500995	0.00500996	0.00501031	0.00501351	0.00502799	0.00507343	0.0051874	0.00543312	0.00590818	0.00675419	0.00816689	0.0104064	0.0138071	0.0187856	0.0258463	0.0355816	0.0486646	0.0658317	0.0878507	0.115473	0.149366	0.190029	0.237697	0.292237	0.353061	0.419072	0.488667	0.559808	0.630181	0.697416	0.759347	0.814256	0.861055	0.899361	0.929455	0.952147	0.968576	0.980006	0.987659	0.992598
1	0.00500995	0.00500995	0.00500995	0.00501004	0.0050107	0.00501396	0.00502576	0.00506037	0.00514763	0.00534389	0.00574747	0.00651968	0.00791166	0.0102973	0.0142105	0.0203825	0.0297723	0.0435737	0.0631801	0.0900796	0.125658	0.17091	0.226092	0.290423	0.361965	0.437779	0.514374	0.588314	0.65677	0.717854	0.770674	0.815191	0.851953	0.881844	0.905876	0.925045	0.94026	0.952302	0.961824	0.969354
1	0.00500995	0.00500995	0.00500996	0.00501017	0.00501161	0.00501794	0.00503884	0.00509563	0.00522961	0.00551387	0.00606876	0.00708169	0.00883087	0.0117126	0.0162696	0.0232176	0.0334608	0.0480877	0.0683313	0.095476	0.1307	0.17485	0.228183	0.290127	0.359148	0.432825	0.508123	0.581855	0.651161	0.713887	0.768769	0.815393	0.854035	0.885421	0.91051	0.930322	0.945828	0.957889	0.967234	0.974461
1	0.00500995	0.00500995	0.00501003	0.00501097	0.00501617	0.00503512	0.00508885	0.00521723	0.00548846	0.00601063	0.00694531	0.00852301	0.0110597	0.0149732	0.0207981	0.0291951	0.0409508	0.0569621	0.0781985	0.105633	0.140143	0.182368	0.232563	0.290436	0.355038	0.424734	0.497293	0.570097	0.640461	0.705963	0.764739	0.815651	0.858313	0.892987	0.920407	0.941571	0.95757	0.969453	0.978154	0.98445
1	0.00500995	0.00500995	0.00500996	0.00501012	0.00501128	0.00501655	0.00503441	0.00508395	0.005203	0.00545967	0.00596797	0.00690795	0.00855052	0.0112862	0.0156563	0.0223817	0.0323829	0.0467782	0.0668446	0.0939216	0.129242	0.173694	0.227532	0.290131	0.359852	0.434132	0.509811	0.583623	0.652708	0.714981	0.769278	0.815296	0.853391	0.884341	0.909121	0.928749	0.944177	0.956241	0.965649	0.972974
1	0.00500995	0.00500995	0.00500995	0.00500995	0.00500995	0.00500996	0.00501001	0.00501024	0.00501114	0.00501405	0.00502229	0.00504342	0.00509319	0.00520236	0.00542788	0.0058702	0.00669936	0.00819248	0.0107855	0.0151401	0.0222235	0.0333884	0.0504246	0.0755271	0.111101	0.159317	0.221403	0.296825	0.382746	0.4742	0.565135	0.649914	0.724541	0.787133	0.837648	0.877245	0.907643	0.930652	0.947916	0.960809
1	0.00500995	0.00500995	0.00500995	0.00500995	0.00500996	0.00501	0.00501023	0.00501113	0.00501406	0.00502233	0.00504316	0.00509102	0.00519303	0.00539728	0.00578496	0.00648782	0.00771192	0.00976914	0.013117	0.018406	0.0265305	0.0386746	0.0563342	0.0812872	0.115469	0.16071	0.218309	0.288488	0.369853	0.459136	0.551446	0.641126	0.722954	0.79323	0.850294	0.894382	0.927034	0.950395	0.966662	0.977762
1	0.00500995	0.00500995	0.00500995	0.00500995	0.00501	0.00501027	0.0050114	0.00501512	0.00502552	0.00505114	0.00510827	0.00522595	0.00545303	0.00586789	0.00659141	0.00780363	0.00976451	0.0128387	0.0175238	0.0244793	0.0345536	0.0487993	0.0684676	0.0949637	0.129744	0.174134	0.229066	0.294741	0.37029	0.453533	0.540982	0.628189	0.710436	0.783604	0.844924	0.893356	0.929482	0.95502	0.972214	0.983301
1	0.00500995	0.00500995	0.00500995	0.00500995	0.00500997	0.00501008	0.0050106	0.00501247	0.00501814	0.00503306	0.00506844	0.0051454	0.00530149	0.00560004	0.00614326	0.00708999	0.00867897	0.0112579	0.0153182	0.021534	0.0307995	0.0442566	0.0632971	0.0895146	0.124577	0.169993	0.226759	0.294929	0.373214	0.458781	0.547435	0.634247	0.714484	0.784534	0.842451	0.888005	0.922285	0.947124	0.964571	0.976527
1	0.00500995	0.00500995	0.00500995	0.00500995	0.00500998	0.00501015	0.00501089	0.00501347	0.00502097	0.00504014	0.00508432	0.00517803	0.00536378	0.00571162	0.00633225	0.00739439	0.00914696	0.0119463	0.0162878	0.0228403	0.0324786	0.0463046	0.0656457	0.0920073	0.126957	0.171916	0.227848	0.294875	0.371905	0.45641	0.544515	0.631501	0.712626	0.784038	0.843428	0.890223	0.925309	0.95048	0.967863	0.979495
1	0.00500995	0.00500995	0.00500995	0.00500995	0.00500996	0.00501004	0.0050104	0.00501177	0.00501605	0.00502769	0.00505607	0.00511937	0.00525074	0.00550736	0.00598346	0.00682844	0.0082709	0.0106497	0.0144516	0.0203549	0.0292724	0.0423863	0.0611543	0.0872623	0.122485	0.168425	0.226112	0.295527	0.375168	0.461879	0.551136	0.637812	0.717205	0.785946	0.842444	0.886775	0.920208	0.944613	0.961974	0.974084
1	0.00500995	0.00500995	0.00500995	0.00500995	0.00500998	0.00501014	0.00501087	0.0050134	0.00502077	0.00503966	0.00508325	0.00517589	0.00535977	0.00570457	0.00632056	0.00737599	0.0091194	0.0119069	0.0162343	0.0227715	0.0323953	0.0462115	0.0655526	0.091931	0.126922	0.171952	0.227987	0.295142	0.372311	0.456937	0.545122	0.632122	0.713193	0.784495	0.843748	0.890408	0.925382	0.950473	0.967811	0.979423
1	0.00500995	0.00500995	0.00500995	0.00500995	0.00500997	0.00501009	0.00501063	0.00501259	0.00501846	0.0050339	0.00507038	0.0051495	0.00530955	0.00561491	0.00616927	0.00713341	0.00874839	0.0113646	0.0154765	0.0217604	0.0311123	0.044674	0.0638339	0.0901785	0.125364	0.170884	0.227717	0.295905	0.374154	0.45964	0.548186	0.634887	0.715029	0.785006	0.842872	0.888386	0.922628	0.947427	0.964832	0.976744
1	0.00500995	0.00500995	0.00500995	0.00500995	0.00500998	0.00501012	0.00501079	0.00501313	0.00502003	0.00503782	0.00507915	0.00516752	0.0053439	0.0056763	0.00627292	0.00729963	0.00900249	0.0117356	0.0159938	0.0224483	0.0319806	0.0457058	0.0649718	0.0913113	0.126323	0.171453	0.227674	0.295088	0.372538	0.457399	0.545697	0.632639	0.713484	0.78445	0.843347	0.889715	0.92451	0.949544	0.966923	0.978639
1	0.00500995	0.00500995	0.00500995	0.00500995	0.00500996	0.00501001	0.0050103	0.0050114	0.00501492	0.00502472	0.00504907	0.00510434	0.00522087	0.00545185	0.0058862	0.0066668	0.00801511	0.0102633	0.013894	0.0195869	0.0282662	0.0411397	0.0597097	0.0857244	0.121031	0.167295	0.225564	0.295757	0.376215	0.463559	0.553054	0.639471	0.718173	0.785986	0.841557	0.885149	0.918122	0.942345	0.959743	0.972036
1	0.00500995	0.00500995	0.00500995	0.00500995	0.00500995	0.00500996	0.00500998	0.00501011	0.00501057	0.005012	0.00501592	0.00502562	0.00504775	0.00509497	0.00518999	0.00537195	0.00570566	0.00629487	0.00730068	0.00896652	0.0116506	0.0158672	0.0223352	0.0320326	0.0462471	0.0666093	0.0950793	0.133846	0.185086	0.250522	0.330772	0.424569	0.528095	0.634848	0.736481	0.824712	0.893713	0.941797	0.971405	0.987432
1	0.00500995	0.00500995	0.00500995	0.00500995	0.00500995	0.00500995	0.00500998	0.00501008	0.00501047	0.00501169	0.00501509	0.00502362	0.00504335	0.00508594	0.0051726	0.00534026	0.00565068	0.0062037	0.00715576	0.00874521	0.0113257	0.0154088	0.021715	0.0312308	0.0452638	0.0654785	0.0938843	0.13273	0.184247	0.250179	0.331095	0.425575	0.529557	0.636289	0.73732	0.824538	0.892514	0.939971	0.969515	0.985905
1	0.00500995	0.00500995	0.00500995	0.00500995	0.00500995	0.00500996	0.00500998	0.00501011	0.00501056	0.00501197	0.00501584	0.00502542	0.00504734	0.00509413	0.0051884	0.00536911	0.00570084	0.00628706	0.00728862	0.00894872	0.0116256	0.0158337	0.0222931	0.0319833	0.0461952	0.0665635	0.0950537	0.13386	0.185159	0.250669	0.330993	0.424835	0.528342	0.634985	0.736425	0.824432	0.893257	0.941276	0.970935	0.987086
1	0.00500995	0.00500995	0.00500995	0.00500995	0.00500995	0.00500996	0.00500999	0.00501014	0.00501066	0.00501227	0.00501662	0.00502729	0.0050514	0.00510237	0.00520413	0.00539751	0.00574966	0.0063673	0.00741507	0.00914012	0.0119041	0.016223	0.0228146	0.03265	0.0470025	0.0674774	0.0959988	0.134712	0.185753	0.250826	0.330586	0.423874	0.527049	0.633798	0.73586	0.824845	0.894622	0.943183	0.972826	0.988553
1	0.00500995	0.00500995	0.00500995	0.00500995	0.00500995	0.00500995	0.00500996	0.00501	0.00501017	0.00501075	0.00501249	0.00501716	0.00502863	0.0050548	0.00511086	0.0052246	0.00544479	0.00585385	0.00658643	0.00785598	0.00999149	0.0134861	0.019059	0.0277272	0.0408803	0.0603353	0.0883346	0.127421	0.180105	0.248257	0.332215	0.429835	0.535918	0.642634	0.741196	0.824317	0.888212	0.933098	0.962104	0.979515
1	0.00500995	0.00500995	0.00500995	0.00500995	0.00500995	0.00500996	0.00500998	0.00501011	0.00501059	0.00501206	0.00501612	0.00502622	0.00504939	0.00509901	0.00519925	0.00539189	0.00574635	0.00637411	0.0074488	0.00923338	0.0121157	0.0166532	0.0236259	0.0340934	0.0494476	0.07144	0.102152	0.143862	0.198738	0.268324	0.352804	0.450194	0.55577	0.662227	0.760924	0.844093	0.907143	0.949797	0.975427	0.989097
1	0.00500995	0.00500995	0.00500995	0.00500995	0.00500995	0.00500996	0.00500998	0.00501011	0.00501056	0.00501196	0.0050158	0.00502532	0.00504708	0.00509355	0.00518716	0.00536658	0.00569594	0.00627794	0.00727226	0.00892032	0.0115778	0.0157556	0.0221691	0.0317922	0.0459095	0.0661509	0.0944812	0.133104	0.184221	0.249603	0.329931	0.424001	0.528032	0.63549	0.737895	0.826752	0.896029	0.943966	0.973107	0.988561
1	0.00500995	0.00500995	0.00500995	0.00500995	0.00500995	0.00500995	0.00500998	0.00501007	0.00501044	0.0050116	0.00501484	0.005023	0.00504192	0.00508284	0.00516627	0.005328	0.00562799	0.00616334	0.00708649	0.00863013	0.0111402	0.015118	0.0212714	0.0305728	0.0443155	0.0641544	0.0921021	0.130436	0.181456	0.247032	0.327917	0.422897	0.528052	0.636586	0.739719	0.828762	0.897719	0.945074	0.973658	0.988748
1	0.00500995	0.00500995	0.00500995	0.00500995	0.00500995	0.00500996	0.00501001	0.00501021	0.00501091	0.00501298	0.00501844	0.00503147	0.00506028	0.00511989	0.00523659	0.0054544	0.00584435	0.00651749	0.0076424	0.00946838	0.012355	0.0168085	0.0235242	0.0334316	0.0477366	0.0679465	0.0958567	0.133467	0.182781	0.245455	0.322258	0.412398	0.512879	0.618182	0.720688	0.812094	0.88561	0.938054	0.97067	0.988056
1	0.00500995	0.00500995	0.00500995	0.00500995	0.00500995	0.00500995	0.00500997	0.00501004	0.00501033	0.00501128	0.00501396	0.00502087	0.00503719	0.00507311	0.00514752	0.00529391	0.00556924	0.00606698	0.00693585	0.00840553	0.0108214	0.0146894	0.0207308	0.0299442	0.0436674	0.0636191	0.0918894	0.130828	0.182759	0.249469	0.331448	0.427028	0.531753	0.638478	0.738611	0.824312	0.890763	0.937274	0.966674	0.98353
1	0.00500995	0.00500995	0.00500995	0.00500995	0.00500995	0.00500995	0.00500996	0.00500999	0.00501016	0.0050108	0.00501291	0.00501906	0.00503541	0.00507548	0.00516719	0.00536507	0.00577076	0.00656577	0.00806218	0.0107775	0.0155393	0.0236216	0.0368977	0.0579666	0.0901488	0.137171	0.202323	0.286987	0.388934	0.501403	0.614196	0.716813	0.801901	0.866896	0.913291	0.944727	0.965241	0.978293	0.986471	0.991553
1	0.00500995	0.00500995	0.00500995	0.00500995	0.00500995	0.00500995	0.00500996	0.00501002	0.00501026	0.00501116	0.00501402	0.0050221	0.00504294	0.00509263	0.00520352	0.00543726	0.00590607	0.00680604	0.00846736	0.0114268	0.0165269	0.0250406	0.0388082	0.0603425	0.0928103	0.139735	0.20423	0.287683	0.388186	0.499582	0.612219	0.71569	0.802207	0.868573	0.915854	0.947597	0.967975	0.980648	0.988368	0.993013
1	0.00500995	0.00500995	0.00500995	0.00500995	0.00500995	0.00500996	0.00501	0.0050102	0.00501095	0.00501338	0.00502033	0.0050382	0.00508039	0.00517319	0.00536539	0.0057433	0.00645358	0.00773629	0.00997152	0.013742	0.0199122	0.0297212	0.0448722	0.0675892	0.100575	0.146773	0.208828	0.288158	0.383785	0.491346	0.603044	0.709138	0.800705	0.87235	0.923299	0.956468	0.97645	0.987735	0.993789	0.996915
1	0.00500995	0.00500995	0.00500995	0.00500995	0.00500995	0.00500997	0.00501007	0.00501051	0.00501204	0.00501663	0.00502885	0.0050584	0.00512434	0.00526209	0.00553403	0.00604546	0.00696744	0.00856861	0.0112578	0.0156385	0.0225752	0.0332657	0.0493071	0.0727291	0.105949	0.151576	0.211992	0.288638	0.381062	0.485981	0.596877	0.704722	0.800091	0.875983	0.929902	0.963968	0.983117	0.992744	0.997112	0.998923
1	0.00500995	0.00500995	0.00500995	0.00500995	0.00500995	0.00500995	0.00500995	0.00500996	0.00501002	0.00501024	0.00501108	0.0050138	0.00502167	0.00504261	0.00509432	0.00521405	0.00547623	0.00602288	0.00711381	0.00920624	0.0130744	0.0199771	0.0318652	0.0515811	0.082913	0.13024	0.197421	0.285805	0.392065	0.507545	0.620535	0.72055	0.801663	0.862991	0.907013	0.937508	0.958163	0.971981	0.981172	0.987283
1	0.00500995	0.00500995	0.00500995	0.00500995	0.00500995	0.00500995	0.00500996	0.00501001	0.00501025	0.00501111	0.00501385	0.00502165	0.00504184	0.00509012	0.00519818	0.00542656	0.00588577	0.00676942	0.00840428	0.0113228	0.0163626	0.0247921	0.038449	0.0598477	0.0921643	0.13894	0.20331	0.286683	0.387151	0.498535	0.611162	0.714618	0.801139	0.867552	0.914935	0.946819	0.967352	0.980172	0.988016	0.99276
1	0.00500995	0.00500995	0.00500995	0.00500995	0.00500995	0.00500995	0.00500995	0.00500996	0.00500998	0.0050101	0.00501055	0.00501209	0.00501675	0.00502968	0.00506279	0.0051422	0.00532187	0.00570819	0.00650205	0.00806807	0.0110434	0.0164991	0.0261596	0.0426557	0.0697156	0.112057	0.174572	0.260417	0.368238	0.49017	0.613035	0.723223	0.811976	0.877289	0.922121	0.951411	0.969941	0.981445	0.98852	0.992861
1	0.00500995	0.00500995	0.00500995	0.00500995	0.00500995	0.00500995	0.00500995	0.00500996	0.00500999	0.00501014	0.00501071	0.00501264	0.00501843	0.00503435	0.00507485	0.00517133	0.00538826	0.00585193	0.00679926	0.00865734	0.0121666	0.0185592	0.0297909	0.0487817	0.0795263	0.126776	0.194868	0.285497	0.395168	0.51438	0.630276	0.731623	0.812498	0.87254	0.914841	0.943619	0.962783	0.975402	0.983675	0.989102
1	0.00500995	0.00500995	0.00500995	0.00500995	0.00500995	0.00500995	0.00500995	0.00500996	0.00500999	0.00501014	0.00501072	0.00501266	0.0050185	0.00503456	0.00507545	0.00517292	0.0053922	0.00586112	0.00681959	0.00870012	0.0122524	0.0187227	0.0300851	0.0492738	0.0802698	0.127733	0.195768	0.285691	0.393663	0.510218	0.623112	0.722003	0.801588	0.861581	0.904755	0.934897	0.955565	0.969609	0.979122	0.985574
1	0.00500995	0.00500995	0.00500995	0.00500995	0.00500995	0.00500995	0.00500996	0.00501003	0.00501032	0.00501137	0.00501464	0.00502376	0.00504695	0.00510155	0.00522201	0.00547318	0.00597187	0.00692014	0.00865499	0.0117193	0.0169576	0.0256356	0.0395683	0.0612166	0.0936631	0.140325	0.204229	0.286768	0.386206	0.496718	0.608994	0.712758	0.800057	0.867356	0.91543	0.947695	0.968335	0.981087	0.988783	0.993361
1	0.00500995	0.00500995	0.00500995	0.00500995	0.00500995	0.00500995	0.00500997	0.00501007	0.00501043	0.00501164	0.00501518	0.00502444	0.00504668	0.00509639	0.00520086	0.00540913	0.00580568	0.00653085	0.00781012	0.00999495	0.0136172	0.0194586	0.0286314	0.0426622	0.0635515	0.0937656	0.136081	0.193186	0.266946	0.357365	0.461503	0.572934	0.682466	0.780379	0.859394	0.916765	0.954303	0.976576	0.988683	0.994791
1	0.00500995	0.00500995	0.00500995	0.00500995	0.00500995	0.00500995	0.00500995	0.00500996	0.00501001	0.00501021	0.00501091	0.0050131	0.00501927	0.00503528	0.00507386	0.0051612	0.00534851	0.00573154	0.00648229	0.0078987	0.0104793	0.0150293	0.0228015	0.0356583	0.0562115	0.0878294	0.134318	0.199034	0.283339	0.384835	0.496529	0.608155	0.70947	0.793589	0.858295	0.905128	0.937528	0.95925	0.973523	0.982795
1	0.00500995	0.00500995	0.00500995	0.00500995	0.00500995	0.00500995	0.00500995	0.00500995	0.00500996	0.00500999	0.00501011	0.00501058	0.00501211	0.00501664	0.00502902	0.00506053	0.00513592	0.00530675	0.00567565	0.00643867	0.00795609	0.0108657	0.0162533	0.0258851	0.0424727	0.0698478	0.112759	0.175836	0.261404	0.366806	0.483277	0.598368	0.700839	0.784401	0.848103	0.894418	0.927076	0.949694	0.965222	0.97585
1	0.00500995	0.00500995	0.00500995	0.00500995	0.00500995	0.00500995	0.00500995	0.00500995	0.00500996	0.00501002	0.00501023	0.00501096	0.00501326	0.00501977	0.00503686	0.00507872	0.00517534	0.00538704	0.00582997	0.00671906	0.00843764	0.0116452	0.0174339	0.0275358	0.0445501	0.0720838	0.114572	0.176404	0.260068	0.363721	0.479764	0.59636	0.701751	0.788431	0.854437	0.901876	0.934632	0.956679	0.971303	0.980936
1	0.00500995	0.00500995	0.00500995	0.00500995	0.00500995	0.00500995	0.00500995	0.00500996	0.00501002	0.00501023	0.00501098	0.00501328	0.00501964	0.00503587	0.0050744	0.0051604	0.00534244	0.00571013	0.00642256	0.00775235	0.0101512	0.0143431	0.0214484	0.0331316	0.0517425	0.0803722	0.122675	0.18224	0.26134	0.359205	0.470611	0.586079	0.694413	0.786479	0.857882	0.909064	0.9435	0.96559	0.979292	0.987608
1	0.00500995	0.00500995	0.00500995	0.00500995	0.00500995	0.00500996	0.00501003	0.00501031	0.00501128	0.0050142	0.00502198	0.00504078	0.00508274	0.00517037	0.00534335	0.00566871	0.00625538	0.00727474	0.00898836	0.0117845	0.0162239	0.0230949	0.0334732	0.0487775	0.0708024	0.101695	0.143827	0.199496	0.270396	0.35685	0.456921	0.565721	0.675448	0.77664	0.860651	0.922429	0.962038	0.983869	0.9941	0.99815
1	0.00500995	0.00500995	0.00500995	0.00500995	0.00500995	0.00500995	0.00500995	0.00500995	0.00500995	0.00500998	0.00501007	0.00501043	0.00501163	0.00501528	0.00502545	0.00505185	0.00511614	0.0052643	0.00558942	0.00627215	0.00764973	0.0103284	0.0153563	0.0244665	0.0403681	0.0669695	0.109243	0.172223	0.25873	0.366358	0.486004	0.604303	0.709083	0.793638	0.85717	0.902575	0.934	0.955348	0.969719	0.979369
1	0.00500995	0.00500995	0.00500995	0.00500995	0.00500995	0.00500995	0.00500996	0.00500999	0.00501014	0.00501069	0.00501243	0.0050173	0.00502981	0.00505949	0.0051254	0.00526374	0.00554013	0.00606895	0.00704252	0.00877384	0.0117567	0.0167462	0.0248592	0.0376861	0.0573855	0.0867041	0.128816	0.186839	0.262901	0.356813	0.464771	0.578992	0.689111	0.785231	0.861093	0.915467	0.951196	0.972998	0.985534	0.992421
1	0.00500995	0.00500995	0.00500995	0.00500995	0.00500995	0.00500995	0.00500995	0.00500995	0.00500996	0.00501	0.00501017	0.00501078	0.00501272	0.00501831	0.00503323	0.00507034	0.00515723	0.00535021	0.00575914	0.00658992	0.00821432	0.0112793	0.0168688	0.0267202	0.0434677	0.0708011	0.113289	0.17546	0.259837	0.364375	0.481067	0.597728	0.702591	0.788458	0.853715	0.900667	0.933216	0.955269	0.970022	0.97984
1	0.00500995	0.00500995	0.00500995	0.00500995	0.00500995	0.00500995	0.00500995	0.00500997	0.00501004	0.00501033	0.00501129	0.00501416	0.00502195	0.00504138	0.0050866	0.00518572	0.00539195	0.00580184	0.00658405	0.0080232	0.010584	0.0150013	0.0223965	0.0344157	0.0533554	0.0822079	0.124489	0.183655	0.261955	0.358819	0.469461	0.584871	0.693992	0.787359	0.860003	0.91194	0.94655	0.968379	0.981604	0.989397
1	0.00500995	0.00500995	0.00500995	0.00500995	0.00500995	0.00500995	0.00500995	0.00500995	0.00500995	0.00500995	0.00500995	0.00500995	0.00500996	0.00500998	0.00501007	0.00501038	0.00501141	0.00501455	0.00502353	0.00504773	0.00510973	0.00526122	0.00561601	0.006415	0.00814999	0.0117882	0.019155	0.0335205	0.0603153	0.107499	0.184268	0.296248	0.437771	0.588658	0.723515	0.82647	0.896063	0.939389	0.965067	0.979904
1	0.00500995	0.00500995	0.00500995	0.00500995	0.00500995	0.00500995	0.00500995	0.00500995	0.00500995	0.00500997	0.00501002	0.0050102	0.00501077	0.00501241	0.00501674	0.00502741	0.00505217	0.00510673	0.00522153	0.00545331	0.00590427	0.00675277	0.00830107	0.0110471	0.0157886	0.0237655	0.0368396	0.057688	0.0899377	0.138079	0.206872	0.299883	0.416969	0.551395	0.688682	0.810023	0.900376	0.955829	0.983533	0.994804
1	0.00500995	0.00500995	0.00500995	0.00500995	0.00500995	0.00500995	0.00500995	0.00500995	0.00500995	0.00500996	0.00501001	0.00501016	0.00501064	0.00501205	0.00501581	0.0050252	0.00504726	0.0050964	0.00520084	0.00541374	0.0058318	0.00662528	0.00808532	0.0106957	0.0152379	0.0229369	0.0356481	0.0560623	0.087859	0.135639	0.204338	0.297723	0.415767	0.551593	0.690241	0.812309	0.902511	0.95726	0.98425	0.995079
1	0.00500995	0.00500995	0.00500995	0.00500995	0.00500995	0.00500995	0.00500995	0.00500995	0.00500995	0.00500995	0.00500996	0.00500999	0.00501011	0.0050105	0.00501167	0.00501496	0.00502355	0.00504471	0.00509416	0.0052044	0.00544003	0.00592488	0.00688845	0.00874286	0.0122052	0.0184827	0.0295309	0.0483666	0.0793311	0.128024	0.200372	0.300194	0.425348	0.564624	0.699429	0.811649	0.89218	0.942782	0.971317	0.986162
1	0.00500995	0.00500995	0.00500995	0.00500995	0.00500995	0.00500995	0.00500995	0.00500995	0.00500995	0.00500995	0.00500995	0.00500996	0.00500998	0.00501008	0.0050104	0.00501143	0.00501444	0.00502272	0.00504415	0.0050968	0.00522016	0.00549722	0.00609578	0.00734356	0.0098589	0.0147675	0.0240365	0.0409254	0.0704343	0.119325	0.194808	0.300865	0.432874	0.575116	0.706438	0.811135	0.884937	0.932391	0.961079	0.977789
1	0.00500995	0.00500995	0.00500995	0.00500995	0.00500995	0.00500995	0.00500995	0.00500995	0.00500995	0.00500995	0.00500997	0.00501004	0.00501026	0.00501096	0.00501295	0.00501825	0.00503145	0.00506253	0.00513211	0.0052811	0.0055876	0.00619573	0.00736303	0.00953609	0.0134663	0.020378	0.0321945	0.0517984	0.0832369	0.131644	0.202463	0.29945	0.421401	0.559019	0.695215	0.811234	0.895521	0.947926	0.976251	0.989887
1	0.00500995	0.00500995	0.00500995	0.00500995	0.00500995	0.00500995	0.00500995	0.00500995	0.00500995	0.00500996	0.00500999	0.0050101	0.00501047	0.00501156	0.00501455	0.00502219	0.00504055	0.00508228	0.00517273	0.00536053	0.00573578	0.00645991	0.00781356	0.0102705	0.0146075	0.0220596	0.0345215	0.0547717	0.0866384	0.134916	0.204688	0.29962	0.419098	0.555191	0.692108	0.810924	0.898237	0.952105	0.980116	0.992589
1	0.00500995	0.00500995	0.00500995	0.00500995	0.00500995	0.00500995	0.00500995	0.00500995	0.00500995	0.00500995	0.00500995	0.00500996	0.00500998	0.00501007	0.00501036	0.0050113	0.00501405	0.0050216	0.00504109	0.00508892	0.00520083	0.00545185	0.00599355	0.00712172	0.00939454	0.0138297	0.0222128	0.0375298	0.0644468	0.109515	0.180317	0.2824	0.413819	0.560736	0.7006	0.813651	0.892472	0.941279	0.969034	0.98397
1	0.00500995	0.00500995	0.00500995	0.00500995	0.00500995	0.00500995	0.00500995	0.00500995	0.00500995	0.00500995	0.00500995	0.00500996	0.00500999	0.0050101	0.00501048	0.00501164	0.00501497	0.00502393	0.00504667	0.0051015	0.00522774	0.00550652	0.00609928	0.00731635	0.00973491	0.0143922	0.0230821	0.03876	0.065973	0.111	0.180978	0.281005	0.409154	0.552539	0.690148	0.803114	0.883602	0.934744	0.964646	0.9812
1	0.00500995	0.00500995	0.00500995	0.00500995	0.00500995	0.00500995	0.00500995	0.00500995	0.00500995	0.00500995	0.00500997	0.00501002	0.0050102	0.00501077	0.00501244	0.00501695	0.00502839	0.00505572	0.00511784	0.0052527	0.00553384	0.00609871	0.00719604	0.00926238	0.0130407	0.0197554	0.0313494	0.0507628	0.0821552	0.130826	0.202372	0.300532	0.423713	0.56188	0.697378	0.811727	0.894379	0.945983	0.974369	0.988489
1	0.00500995	0.00500995	0.00500995	0.00500995	0.00500996	0.00501	0.00501019	0.00501092	0.00501319	0.00501933	0.00503425	0.00506742	0.00513607	0.00526981	0.0055174	0.00595605	0.00670403	0.00793724	0.00991033	0.0129828	0.0176498	0.0245768	0.0346341	0.0489265	0.0688054	0.0958481	0.131779	0.178305	0.23683	0.308051	0.391448	0.484794	0.583862	0.682616	0.774076	0.851816	0.911664	0.952812	0.977726	0.99083
1	0.00500995	0.00500995	0.00500995	0.00500995	0.00500995	0.00500995	0.00500996	0.00501	0.00501017	0.00501076	0.00501258	0.00501757	0.00503009	0.00505916	0.00512252	0.00525311	0.00550969	0.00599292	0.00686949	0.00840673	0.0110207	0.0153399	0.0222839	0.0331513	0.0496971	0.0741591	0.109165	0.157418	0.221068	0.300779	0.394698	0.497891	0.602827	0.701126	0.785895	0.853443	0.903562	0.938544	0.961782	0.976639
1	0.00500995	0.00500995	0.00500995	0.00500995	0.00500995	0.00500997	0.00501006	0.00501042	0.00501161	0.00501507	0.00502392	0.0050446	0.00508936	0.00518026	0.00535508	0.00567602	0.0062418	0.00720428	0.00879042	0.0113306	0.0152937	0.0213281	0.0303068	0.0433694	0.0619508	0.0877743	0.122781	0.168954	0.227993	0.300824	0.386969	0.483925	0.586828	0.688753	0.781902	0.859504	0.917735	0.956655	0.97961	0.991478
1	0.00500995	0.00500995	0.00500995	0.00500995	0.00500995	0.00500998	0.00501012	0.00501067	0.00501243	0.0050173	0.00502939	0.0050568	0.00511454	0.00522887	0.00544372	0.00582974	0.00649665	0.00760983	0.00941176	0.0122489	0.0166043	0.0231346	0.0327088	0.0464432	0.0657197	0.0921727	0.127614	0.173865	0.232465	0.304228	0.388694	0.483574	0.584427	0.684863	0.777503	0.85565	0.915125	0.955394	0.979322	0.991642
1	0.00500995	0.00500995	0.00500995	0.00500995	0.00500995	0.00500996	0.00501001	0.00501024	0.00501104	0.00501344	0.00501983	0.00503527	0.00506971	0.00514166	0.00528369	0.00555081	0.00603249	0.00686948	0.0082767	0.0105734	0.0142213	0.0198708	0.0284126	0.0410277	0.0592235	0.084831	0.119926	0.166624	0.226704	0.301032	0.388858	0.487183	0.590546	0.691612	0.782675	0.857665	0.913757	0.951739	0.975023	0.987991
1	0.00500995	0.00500995	0.00500995	0.00500995	0.00500995	0.00500996	0.00501002	0.00501029	0.00501119	0.00501387	0.00502092	0.00503778	0.00507506	0.00515223	0.00530336	0.00558546	0.0060906	0.0069626	0.00841962	0.0107837	0.014518	0.0202712	0.0289271	0.0416524	0.0599307	0.0855591	0.120573	0.167055	0.226771	0.300629	0.387996	0.48605	0.589521	0.691162	0.783162	0.859144	0.915928	0.954095	0.977099	0.98954
1	0.00500995	0.00500995	0.00500995	0.00500995	0.00500995	0.00500996	0.00501001	0.00501024	0.00501102	0.00501339	0.0050197	0.00503496	0.00506906	0.00514035	0.00528121	0.00554636	0.00602487	0.00685696	0.00825694	0.0105433	0.0141773	0.0198086	0.0283278	0.0409166	0.0590843	0.0846653	0.11974	0.166433	0.226528	0.300897	0.38879	0.487199	0.590644	0.691769	0.782853	0.857826	0.913876	0.951809	0.975055	0.988001
1	0.00500995	0.00500995	0.00500995	0.00500995	0.00500995	0.00500998	0.0050101	0.00501057	0.00501211	0.00501644	0.0050273	0.0050522	0.00510514	0.00521091	0.00541131	0.00577411	0.00640538	0.00746615	0.0091941	0.0119311	0.0161567	0.0225266	0.0319138	0.0454457	0.0645259	0.0908216	0.12619	0.172504	0.231348	0.303558	0.388642	0.484211	0.58566	0.686417	0.778991	0.856722	0.915617	0.955384	0.979041	0.991323
1	0.00500995	0.00500995	0.00500995	0.00500995	0.00500995	0.00500995	0.00500998	0.0050101	0.00501054	0.00501195	0.00501591	0.00502596	0.00504941	0.0051004	0.00520492	0.00540848	0.00578775	0.00646732	0.00764342	0.00961618	0.012832	0.0179366	0.0258367	0.0377636	0.055323	0.0805005	0.115576	0.16288	0.224332	0.300736	0.390965	0.491313	0.595497	0.695667	0.784301	0.85623	0.909769	0.94646	0.969772	0.983635
1	0.00500995	0.00500995	0.00500995	0.00500995	0.00500995	0.00500996	0.00501002	0.00501028	0.00501118	0.00501385	0.00502088	0.00503775	0.00507511	0.0051526	0.00530461	0.00558884	0.00609857	0.00697972	0.00845396	0.0108489	0.0146358	0.0204756	0.029268	0.0422002	0.0607786	0.0868206	0.12237	0.169489	0.22988	0.304319	0.391977	0.489823	0.592442	0.692635	0.782886	0.857292	0.9131	0.951058	0.974473	0.987616
2	0.517007	0.510204	0.945578	0.77551	0.0680272	0.721088	0.904762	0.884354	0.836735	0.238095	0.0204082	0.44898	0.693878	0.503401	0.972789	0.761905	0.884354	0.414966	0.108844	0	0.843537	0.421769	0.979592	0.0952381	0.244898	0.714286	0.598639	0.469388	0.891156	0.972789	0.897959	0.904762	0.598639	1	0.0884354	0.537415	0.55102	0.0204082	0.952381	0
2	0.104167	0.618056	0.722222	0.965278	1	0.194444	0.388889	0.493056	0.319444	0.902778	0.944444	0.194444	0.152778	0.576389	0	0.354167	0.895833	0.180556	0.75	0.951389	0.944444	0.416667	0.118056	0.847222	0.173611	0.0208333	0.340278	0.111111	0.888889	0.277778	0.451389	0.6875	0.3125	0.152778	0.243056	0.125	0.722222	0.284722	0.958333	0.743056
2	0.324324	0.810811	0.418919	0.162162	0.783784	0.554054	0.939189	0.317568	0.344595	0.472973	0.939189	0.418919	0.97973	1	0.736486	0.513514	0.0608108	0.77027	0.290541	0.25	0.256757	0.533784	0.22973	0.574324	0.871622	0.506757	0	0.527027	0.587838	0.851351	0.918919	0.168919	0.804054	0.121622	0.459459	0.385135	0.297297	0.182432	0.932432	0.108108
2	0.00680272	1	0.55102	0.217687	0.591837	0.578231	0.870748	0.340136	0.510204	0.693878	0.897959	0.108844	0.619048	0	0.557823	0.0884354	0.197279	0.183673	0.945578	0.176871	0.37415	0.639456	0.646259	0.809524	0.62585	0.0816327	0.401361	0.591837	0.741497	0.47619	1	0.0544218	0.190476	0.829932	0.285714	0.877551	0.877551	0.585034	0.129252	0.122449
2	0.777027	0.101351	0	0.608108	0.128378	0.743243	0.351351	0.722973	0.371622	0.567568	0	0.817568	0.412162	0.331081	0.804054	0.297297	0.594595	0.533784	0.432432	0.628378	0.810811	0.486486	0.77027	0.959459	0.256757	0.418919	0.993243	0.783784	0.209459	0.574324	0.121622	0.527027	0.0135135	0.216216	0.716216	1	0.148649	0.168919	0.00675676	0.831081
2	0.226027	0.808219	0.650685	0.863014	0.232877	0.815068	0.993151	0.130137	0.30137	0.267123	0.616438	0.376712	0.178082	0.883562	0.123288	0.191781	0.315068	0.253425	0.0684932	0.773973	0.150685	0	0.0753425	0.767123	0.568493	0.0479452	0.876712	0.534247	0.80137	0.856164	0.719178	0.410959	0.80137	0.0821918	0.931507	1	0.0890411	0.684932	0.5	0.979452
2	0.985816	0.659574	0.758865	0.0212766	0.546099	0.425532	0.0496454	0.382979	0.22695	0.553191	0.624113	0.0921986	0.120567	0.992908	0.929078	0.595745	0	0.432624	0.241135	0.574468	0.326241	0.531915	0.446809	0.35461	0.631206	0.815603	0.652482	0.368794	0.992908	0.425532	0.730496	0.695035	0.985816	0.524823	0.198582	1	0.680851	0.22695	0.659574	0.212766
2	0.811189	0.118881	0.741259	0.48951	0.79021	0.0839161	0.678322	0.867133	0.454545	1	0.160839	0.00699301	0.307692	0.20979	0.748252	0.874126	0.643357	0.398601	0.314685	0.461538	0.398601	0.881119	0.426573	0.853147	0.699301	0.944056	0.0979021	0.531469	0.678322	0.475524	0.776224	0.881119	0.223776	0.979021	0.265734	0	0.748252	0.706294	0.132867	0.188811
2	0.206897	0.572414	0.475862	0.537931	1	0.675862	0.124138	0.937931	0.551724	0.896552	0.372414	0.565517	0.524138	0.537931	0.703448	0.662069	0.22069	0.593103	0.537931	0.703448	0.724138	0.137931	0.668966	0.42069	0.703448	0.331034	0	0.924138	0.965517	0.372414	0.62069	0.062069	0.351724	0.751724	0.00689655	0.77931	0.662069	0.158621	0.331034	0.0482759
2	0.236641	0.503817	0.160305	0.229008	1	0.473282	0.603053	0.305344	0.931298	0.938931	0	0.656489	0.526718	0.694656	0.251908	0.381679	0.381679	0.816794	0.977099	0.0839695	0.389313	0.381679	0.274809	0.221374	0.0763359	0.938931	0.251908	0.465649	0.603053	0.59542	0.587786	0.931298	0.206107	0.435115	0.763359	0.00763359	0.938931	0.625954	0.122137	0.541985
2	0.581081	0.952703	0.905405	0.945946	0.993243	0.162162	0.445946	0.939189	0.0135135	0.858108	0.675676	0.128378	0.0472973	0.216216	0	0.189189	0.608108	0.932432	0.682432	0.0878378	0.797297	0.412162	0.405405	1	0.155405	0.0540541	0.405405	0.128378	1	0.506757	0.114865	0.912162	0.0472973	0.790541	0.763514	0.324324	0.898649	0.628378	0.817568	0.628378
2	0.979452	0.239726	0.938356	0.109589	0.506849	0.993151	0.39726	0.19863	0.910959	0.328767	0.773973	0.493151	0.726027	0.69863	0.80137	0.910959	0.760274	0.773973	0.0958904	0.164384	0.212329	0	0.719178	0.0479452	1	0.643836	0.143836	0.226027	0.267123	0.0342466	0.849315	0.910959	0.308219	0	0.246575	0.828767	0.308219	0.965753	0.417808	0.828767
2	0.873134	0.395522	0.0820896	0.298507	0.261194	0.462687	0.410448	0.746269	0.492537	0	0.753731	0.0597015	0.238806	0.925373	0.873134	0.664179	0.626866	0.19403	0.768657	0.768657	0.761194	0.462687	0.529851	0.283582	0.567164	0.0522388	0.604478	0.171642	0.477612	0.149254	0.291045	0.365672	1	0.00746269	0.955224	0.850746	0.80597	0.977612	0.589552	0.768657
2	0.90411	0.00684932	0.828767	0.561644	0.568493	1	0.678082	0.664384	0.452055	0.5	0.972603	0.938356	0.260274	1	0.0890411	0.424658	0.0273973	0.0890411	0.246575	0.5	0.780822	0.246575	0.643836	0.561644	0.438356	0.109589	0	0.760274	0.328767	0	0.0479452	0.431507	0.883562	0.59589	0.273973	0.527397	0.356164	0.979452	0.60274	0.472603
2	0.430556	0.791667	0	0.951389	0.305556	0.875	0.423611	0.159722	0.590278	0.784722	0.611111	0.0625	0.513889	0.673611	1	0.951389	0.0138889	0.972222	0.680556	0.930556	0.0972222	0.0694444	0.597222	0.0555556	0.104167	0.277778	0.729167	0.479167	0.0555556	0.791667	0.423611	0.0763889	0.0763889	0.756944	0.277778	0.173611	0.0208333	0.763889	0.0208333	0.6875
2	0.631944	0.631944	0.0833333	0.701389	0.659722	0.895833	0.5625	0.840278	0.868056	1	0.0833333	0.708333	0.291667	0.993056	0.298611	0	0.270833	0.666667	0.229167	0.770833	0.0277778	0.75	0.826389	0.145833	1	0.923611	0.305556	0.777778	0.319444	0.0972222	0.180556	0.0902778	0.0277778	0.5625	0.645833	0.618056	0.916667	0.111111	0.847222	0.729167
2	0.699301	0.321678	0.454545	0.608392	0.230769	0.706294	1	0	0.972028	0.20979	0.377622	0.839161	0.769231	0.440559	0.356643	0.020979	0.671329	0.181818	0.0909091	0.020979	0.979021	0.93007	0.482517	0.440559	0.902098	0.321678	0.937063	0.412587	0.125874	0.909091	0.839161	0.307692	0.867133	0.944056	0.685315	0.65035	0.111888	0.223776	0.65035	0.216783
2	0.427586	0.351724	0.813793	0	0.227586	1	0.248276	0.62069	0.151724	0.0413793	0.0137931	0.572414	0.586207	0.97931	0.275862	0.337931	0.731034	0.558621	0.882759	0.37931	0.668966	0.558621	0.489655	0.627586	0.772414	0.241379	0.131034	0.82069	0.627586	0.586207	0.22069	0.855172	0.786207	0.275862	0.0896552	0.365517	0.0827586	0.144828	0.103448	0.868966
2	1	0.398649	0.959459	0.0472973	0.831081	0.912162	0.837838	0.337838	0.209459	0.202703	0.918919	0	0.0945946	0.621622	0.986486	0.324324	0.540541	0.351351	0.648649	0.864865	0.364865	0.540541	0.939189	0.581081	0.925676	0.25	0.689189	0.432432	0.182432	0.304054	0.290541	0.236486	0.445946	0.216216	0.756757	0.608108	0.689189	0.594595	0.182432	0.155405
2	0.895105	0.944056	0.888112	0.601399	0.146853	0.965035	0.496503	0.517483	0.013986	0.846154	0.846154	0.923077	0.622378	0.0909091	0.937063	1	0.272727	0.636364	0.132867	0.867133	0.223776	0.993007	0.34965	0.839161	0.573427	0	0.146853	0.321678	0.958042	0.951049	0.440559	0.447552	0.51049	0.993007	0.671329	0.0769231	0.51049	0.013986	0.664336	0.447552
2	0.527397	0.157534	0.0342466	0.0616438	0.376712	1	0.958904	0	0.0136986	0.671233	0.287671	0.328767	0.636986	0.746575	0.965753	0.753425	0.513699	0.143836	0.465753	0.39726	0.157534	0.705479	0.335616	0.486301	0.931507	0.0136986	0.643836	0.808219	0.452055	0.671233	0.958904	0.753425	0.856164	0.0821918	0.773973	0.80137	0.253425	0.0958904	0.328767	0.431507
2	0.0555556	0.243056	0.395833	0.965278	0.673611	0.958333	0.138889	0.868056	0.805556	0.625	0.9375	0.0625	0.152778	0.423611	1	0.368056	0.694444	0.229167	0.4375	0.284722	0.5625	0.326389	0.673611	0.590278	0.513889	0.993056	0.513889	0.138889	0.791667	0.861111	0.256944	0.965278	0.208333	0.513889	0.284722	0.347222	0.00694444	0.694444	0	0.805556
2	0.386207	0.0482759	0.855172	0.248276	0	0.117241	0.772414	0.537931	0.303448	0.489655	0.731034	0.496552	0.475862	0.510345	0	0.4	0.22069	0.517241	0.262069	0.958621	0.0551724	0.634483	0.944828	0.331034	0.137931	0.2	0.627586	0.137931	0.275862	0.17931	0.875862	0.00689655	1	0.351724	0.186207	0	0.965517	0.855172	0.0827586	0.82069
2	0.29078	0.148936	0.893617	0.326241	0.375887	0.560284	0.489362	0.716312	0.496454	0.680851	0.836879	0.900709	0.120567	0.70922	1	0.560284	0.0496454	0.510638	0.347518	0.439716	0.539007	0.673759	0.680851	0.978723	0.609929	0.836879	0.0283688	0.184397	0.035461	0.276596	0	0.262411	0.751773	0.567376	0.567376	0.539007	0.070922	0.829787	0.312057	0.397163
2	0.857143	0.556391	0.481203	0.0977444	0.135338	0.909774	0.225564	0.360902	0.285714	0.165414	0.0225564	0.992481	0.533835	0.218045	0.293233	0.631579	0.578947	0.443609	0.383459	0.263158	0.947368	1	0.406015	0.684211	0.992481	0.684211	0.75188	0.781955	0.834586	0.759398	0.819549	0.12782	0	0.556391	0.729323	0.0902256	0.774436	0.466165	0.120301	0
2	0.58156	0.0567376	0.0283688	0.64539	0.177305	0.992908	0.51773	0.234043	0.35461	0.695035	0.886525	0.496454	0.70922	0.546099	0.609929	0.48227	0.269504	0.312057	0.48227	0.198582	0.808511	0.985816	0.453901	0.560284	0.191489	0.815603	0.411348	0.893617	0.0780142	0	1	0.0283688	0.0141844	0.0567376	0.0283688	0.0638298	0.567376	0.808511	0.553191	0.723404
2	0.684932	0.684932	0.705479	0.294521	0.123288	0.191781	1	0.705479	0.30137	0.684932	0.0410959	0.390411	0.0753425	0.938356	0.219178	0.59589	0.0410959	0.678082	0.465753	0.979452	0.116438	0.787671	0.815068	0.0205479	0.568493	0.821918	0.335616	0.486301	0.273973	0.712329	0.369863	0.356164	0.883562	0.410959	0.60274	0.917808	0.767123	0.835616	0	0.493151
2	0.821918	0.232877	0.616438	0.513699	0.171233	0.90411	0.109589	0.369863	0.979452	0.952055	0.287671	0.390411	0.938356	0.821918	0.69863	0.719178	0	0.0410959	0.328767	0.554795	0.773973	0.232877	0.876712	0.876712	0.253425	0.123288	0.410959	0.828767	0.39726	0.931507	0.69863	0.986301	0.0684932	0.561644	0.493151	0.575342	1	0.671233	0.143836	0.808219
2	0.82069	0.241379	0.668966	0.2	0.234483	0.331034	0	0.834483	0.124138	0.531034	0.551724	0.8	0.57931	0.310345	0.841379	0.434483	0.731034	0.965517	0.937931	0.744828	0.862069	0.00689655	0.565517	0.834483	0.0275862	0.544828	0.841379	0.593103	0.0965517	0.710345	0.193103	0.737931	0.37931	0.634483	0.282759	0.717241	1	0.0275862	0.2	0.289655
2	0.534247	0.465753	1	0.150685	0.568493	0.705479	0.863014	0.438356	0.0958904	0.109589	0.883562	0.863014	0.753425	0.773973	0	0.808219	0.328767	0.0753425	0.90411	0.739726	0.253425	0.219178	0.828767	0.575342	0.958904	0.739726	0.219178	0.0753425	0.952055	0.554795	0.0479452	0.664384	0.5	0.315068	0.349315	0.547945	0.746575	0.952055	0.452055	0.821918
2	0	0.878378	0.101351	0.324324	0.898649	0.493243	0.317568	0.986486	0.777027	0.0608108	0.155405	0.804054	0.304054	0.878378	0.628378	0.391892	0.5	0.682432	0.878378	0.27027	0.00675676	0.5	0.317568	0	0.675676	0.425676	0.986486	0.141892	0.195946	0.763514	0.885135	0.331081	0.668919	0.189189	0.533784	0.0743243	0.972973	1	0.466216	0.47973
2	0.735714	0.7	0.128571	0.407143	0.45	0.385714	0.442857	0.621429	0.714286	0.242857	0.328571	0.0285714	0	0.578571	0.957143	0.335714	0.1	0.485714	0.192857	0.114286	0.642857	0.128571	0.228571	0.907143	0.507143	0.235714	0.121429	0.757143	0.342857	0.435714	0.707143	0.135714	0.192857	0.435714	0.807143	0.45	0.507143	0.885714	0.978571	1
2	0.0671141	0.416107	0.402685	0.543624	1	0.543624	0.577181	0.912752	0.214765	0.0134228	0.436242	0.791946	0.751678	0.95302	0.42953	0.812081	0.0536913	0.187919	0.557047	0.261745	0.771812	0.651007	0.0201342	0.33557	0.328859	0.536913	0.369128	0.818792	0	0.758389	0.959732	0.308725	0.348993	0.583893	0.563758	0.362416	0.671141	0.61745	0.127517	0.409396
2	0.425676	0.135135	0.763514	0.162162	1	0.175676	0.682432	0.0945946	0.844595	0.0675676	0.101351	0.506757	0.878378	0.662162	0.236486	0.777027	0.689189	0.905405	0.878378	0.108108	0.304054	0.952703	0.162162	0.506757	0.871622	0.878378	0.722973	0.101351	0	0.52027	0.432432	0.398649	0.189189	0.635135	0.925676	0.912162	0.77027	0.0135135	0.993243	0.398649
2	0.648649	0.297297	0.608108	0.108108	0.797297	1	0.364865	0.837838	0.939189	0.121622	0.371622	0.722973	0.837838	0.581081	0.317568	0	0.540541	0.148649	0.425676	0.405405	0.371622	0.101351	0.027027	0.945946	0.533784	0.263514	0.993243	0.709459	0.635135	0.864865	0.425676	0.844595	0.0743243	0.675676	0.662162	0.364865	0.108108	0.439189	0.452703	0.027027
2	0.727273	0.874126	0.195804	0.503497	0.0699301	0.314685	0.671329	0.706294	0.867133	0.594406	0.853147	0.0769231	0.608392	0.965035	0.293706	0.496503	0.783217	0	0.20979	0.111888	0.846154	0.902098	0.0559441	0.797203	0.958042	0.363636	0.174825	0.79021	0.328671	0.132867	0.461538	0.27972	0.244755	0.538462	1	0.629371	0.965035	0.146853	0.531469	0.0979021
2	0.938776	0	0.44898	0.904762	0.782313	0.734694	0.52381	0.557823	0.639456	0.55102	0.653061	0.367347	0.244898	0.931973	0.938776	0.92517	1	0.768707	0.408163	0.673469	0.170068	0.557823	0.639456	0.0204082	0.809524	0.47619	0.163265	0.612245	0.687075	0.210884	0.14966	0.829932	0.986395	0.503401	0.163265	0.455782	0.707483	0.312925	0.306122	0.816327
2	0.00671141	0.0604027	0.993289	0.845638	0.758389	0.818792	0.496644	0.127517	1	0.85906	0.208054	0.590604	0.315436	0.241611	0.543624	0.516779	0.107383	0.214765	0.107383	0	0.255034	0.0268456	0.892617	0.0939597	0.993289	0.791946	0	0.154362	0.0469799	0.14094	0.436242	0.100671	0.0536913	0.845638	0.637584	0.409396	0.677852	0.0671141	0.456376	0.657718
2	0.97931	0.565517	0.993103	0.910345	0.0413793	0.144828	0.310345	0.696552	0.103448	0.655172	0.717241	0.337931	0	0.62069	1	0.103448	0.475862	0.668966	0.37931	0.551724	0.268966	0.282759	0.0965517	0.165517	0.8	0.186207	0.0827586	0.062069	0.2	0.772414	0.186207	0.0689655	0.8	0.655172	0.2	0.37931	0.17931	0.0206897	0.689655	0.903448
2	0.251701	0.782313	0.891156	0.829932	0	0.863946	0.108844	0.537415	0.346939	0.380952	0.863946	0.571429	0.829932	0.952381	0.231293	0.421769	0.285714	0.469388	0.190476	0.92517	0.496599	0.972789	1	0.265306	0.945578	0.244898	0.687075	0.877551	0.877551	0.0816327	0.265306	0.789116	0.258503	0.340136	0.707483	0.768707	0.272109	0.496599	0.258503	0.353741
2	0.204082	0.428571	0.108844	0.333333	0.37415	0.435374	0.789116	0.0544218	1	0.428571	0.938776	1	0.544218	0.421769	0.863946	0.306122	0.047619	0.843537	0.659864	0.816327	0.0816327	0	0.251701	0.517007	0.421769	0.911565	0.598639	0.238095	0.394558	0.571429	0.210884	0.0544218	0.85034	0.0680272	0.176871	0.503401	0.55102	0.77551	0.0544218	0.77551
2	0.408163	0.816327	0.993197	0.85034	0.14966	0.727891	0.22449	0.503401	0.653061	0.102041	0.748299	0.564626	0.489796	0.77551	0	1	0.816327	0.44898	0.85034	0.360544	0.653061	0.795918	0.22449	0.965986	0.414966	0.272109	0.482993	0.190476	0.428571	0.156463	0.387755	0.435374	0.22449	0.244898	0.870748	0.278912	0.278912	0.802721	0.0612245	0.394558
2	0.120567	1	0.574468	0.58156	0.22695	0.460993	0.964539	0.453901	0.361702	0.51773	0.907801	0.234043	0.333333	0.468085	0.815603	0.0567376	0.950355	0.808511	0.340426	0.851064	0.22695	0.375887	0.624113	0.141844	0.368794	0.163121	0.0567376	0.695035	0	0.375887	0.347518	0.496454	0.695035	0.0496454	0.794326	0.595745	0.035461	0.390071	0.666667	0.439716
2	0.230216	0.438849	0.100719	0.0647482	0.791367	0.136691	0.208633	0.942446	0.381295	0.0647482	0.179856	0.863309	0.920863	0.892086	0.705036	0.057554	0.539568	0.532374	0.776978	0.42446	1	0.223022	0.158273	0.81295	0	0.100719	0.100719	0.366906	0.0791367	0.884892	0.647482	0.618705	0.136691	0.647482	0.942446	0.654676	0.52518	0.395683	0.381295	0.47482
2	0.601399	0.958042	0.041958	0.174825	0.363636	0.678322	0.237762	0.846154	0.34965	0.0769231	0.475524	0.587413	0.356643	0.895105	0.874126	1	0.825175	0	0.559441	0.685315	0.104895	0.58042	0.937063	0.762238	0.0979021	0.321678	0.496503	0.307692	0.188811	0.993007	0.405594	0.545455	0.160839	0.013986	0.0839161	0	0.377622	0.951049	0.258741	0.286713
2	0.669118	0.0220588	0.602941	0.727941	0.139706	0.852941	0.632353	0.176471	0.0147059	0.904412	0.169118	0.0588235	0.0735294	0.926471	0.308824	0.220588	0.610294	0.676471	1	0.536765	0.654412	0	0.0514706	0.352941	0.367647	0.669118	0.213235	0.279412	0.220588	0.544118	0.595588	0.242647	0.330882	0.191176	0.588235	1	0.110294	0.742647	0.926471	0.110294
2	0.201389	0.756944	0.944444	0.284722	0.819444	0.902778	0.236111	0.0833333	0.284722	0.305556	0.4375	0.229167	0.652778	0.277778	0.118056	0.923611	0.0763889	1	0.284722	0.736111	0	0.784722	0.388889	0.923611	0.979167	0.986111	0.284722	0.743056	0.465278	0.993056	0.534722	0.875	0.222222	0.965278	0.270833	0.805556	0.604167	0.284722	0.881944	0.805556
2	0.375	0.679688	0.726562	0.1875	0.976562	0	0.546875	0.265625	0.492188	0.5625	0.835938	0.53125	1	0.0625	0.34375	0.1875	0.171875	0.9375	0.46875	0.382812	1	0.601562	0.453125	0.835938	0.445312	0.398438	0.390625	0.414062	0.664062	0.945312	0.828125	0.3125	0.40625	0.875	0.4375	0.875	0.6875	0.78125	0.695312	0.585938
2	0.993007	0.027972	0.272727	0.104895	0.125874	0.986014	0.293706	0.566434	1	0.594406	0.223776	0.0769231	0.657343	0.384615	0.748252	0.587413	0.391608	0.272727	0.265734	0.629371	0.818182	0.706294	0.0979021	0.321678	0.545455	0.965035	0.146853	0.41958	0.79021	0.412587	0.762238	0	0.391608	0.972028	0.965035	0.013986	0.041958	0.881119	0.342657	0.629371
2	0.00684932	0.636986	0	0.19863	0.726027	0.554795	0.445205	0.547945	0.520548	0.0410959	0.383562	0.335616	0.712329	0.554795	0.349315	0.123288	0.849315	0.938356	0.753425	0.0890411	0.787671	0.835616	0.0410959	0.376712	0.636986	0.417808	0.863014	0.267123	0.321918	0.890411	1	0.150685	0.239726	0.993151	0.0958904	0.260274	0.356164	0.383562	0.123288	0.835616
2	0.408163	0.401361	0.0748299	0.680272	0.802721	0.0612245	0.380952	0.0884354	0.265306	0.517007	0.585034	1	0.047619	0.802721	0.326531	0.217687	0	0.537415	0.741497	0.136054	0.911565	0.170068	0.85034	0.496599	0.870748	0.619048	0.346939	0.455782	0.047619	0.605442	0.394558	0.537415	0.673469	0.795918	0.993197	0.204082	0.414966	0.632653	0.619048	0.210884
2	0.214286	0.757143	0.757143	0.292857	0.371429	0.907143	0.264286	0.921429	0	1	0.65	0.585714	0.735714	0.207143	0.921429	0	0.428571	0.0714286	0.657143	0.328571	0.785714	0.55	0.278571	0.992857	0.921429	0.957143	0.371429	0.128571	0.0642857	0.614286	0.228571	0.528571	0.707143	0.742857	0.45	0.914286	0.928571	0.814286	0.735714	0.621429
2	0.1	0.528571	0.65	0.55	0.935714	0.342857	0.6	0.642857	1	0.0357143	0.157143	0.785714	0.464286	0.521429	0.971429	0.421429	0	0.192857	0.278571	0.835714	0.692857	0.942857	0.392857	0.85	0.0571429	0.3	0.257143	0.928571	0.214286	0.721429	0.5	0.457143	0.214286	0.657143	0.35	0.357143	0.107143	0.414286	0.95	0.414286
2	0.330769	0.0384615	0.8	0.915385	0.107692	0.507692	0.453846	0.992308	0.261538	0.0153846	0.576923	0.469231	0.0923077	0.569231	0.8	0.384615	0.815385	0	1	0.00769231	0.407692	0.569231	0.446154	0.438462	0.753846	0.723077	0.530769	0.184615	0.469231	0.653846	0.876923	0.307692	0.830769	0.0615385	0.123077	0.169231	0.761538	0.761538	0.538462	0.261538
2	0.818182	1	0.237762	0.391608	0.146853	0.188811	0.433566	0.104895	0.335664	0.748252	0.13986	0.713287	0.916084	0.587413	0.713287	0.622378	0.713287	0.783217	0.79021	0.146853	0.111888	0.657343	0.937063	0.272727	0.839161	0.867133	0.223776	0.748252	0.335664	0.202797	0.0769231	0.405594	0.286713	0.013986	0.811189	0.307692	0	0.797203	0.363636	0.398601
2	0.731884	0.528986	0.898551	0.333333	0.130435	0.347826	0.434783	0.855072	1	0.0217391	0.195652	0.869565	0.65942	0.92029	0.478261	0.557971	0.333333	0.84058	0.304348	0.543478	0.376812	0.673913	0.405797	0.797101	0.514493	0.0217391	0.42029	0.0942029	0.666667	0.797101	0.471014	0.369565	0	0.528986	0.057971	0.855072	0.123188	0.144928	0.717391	0.536232
2	0.572519	0.923664	0.0534351	0.671756	0.374046	0	0.70229	0.946565	0.748092	0.877863	0.854962	0.671756	0.167939	0.381679	0.679389	0.992366	0.0534351	0.374046	0.305344	0.801527	0.938931	0.656489	0.870229	0.343511	0.167939	0.458015	0.610687	0.274809	0.610687	0.328244	0.0381679	0.21374	0.977099	0.725191	0.709924	0.618321	0.21374	1	0.694656	0.343511
2	0.675862	0.317241	0.606897	0.772414	0.848276	0.110345	0.986207	0.103448	0.565517	0.448276	0.0689655	0.427586	0.537931	0.751724	0.386207	0.37931	1	0.806897	0.00689655	0.537931	0.648276	0.124138	0.427586	0.648276	0.0965517	0.475862	0.689655	0.503448	0.365517	0.503448	0.565517	0	0.489655	0.524138	0.248276	0.896552	0.268966	0.510345	0.0896552	0.165517
2	0.5625	0.0555556	0.902778	1	0.868056	0.284722	0.902778	0	0.5625	0.847222	0.104167	0.826389	0.368056	0.0416667	0.243056	0.493056	0.604167	0.694444	0.444444	0.875	0.604167	0.0347222	0.722222	0.798611	0.902778	0.826389	0.3125	0.368056	0.423611	0.486111	0.0694444	0.222222	0.444444	0.722222	0.888889	0.4375	0.0486111	0.0486111	0.611111	0.597222
2	0.791667	0.701389	0.298611	0.25	0.534722	0.0972222	0.631944	0.326389	0.0833333	0.902778	1	0.909722	0.597222	0.861111	0.131944	0.972222	0.0416667	0.527778	0.0625	0.159722	0.930556	0.9375	0.659722	0.506944	0.715278	0.659722	0.215278	0.805556	0.111111	0.416667	0.631944	0.423611	0.354167	0.881944	0.131944	0.666667	0.888889	0	0.840278	0.347222
2	0.642857	0.121429	0.328571	0.771429	0.278571	0.671429	0.214286	0.778571	0.171429	0.528571	0.278571	0	0.328571	0.9	0.814286	0.135714	0.957143	0.492857	0.107143	0.464286	0.0214286	0.107143	0.0571429	0.985714	0.564286	0.0928571	0.392857	0.207143	0.5	0.964286	0.792857	0.3	0.178571	0.192857	1	0.814286	0.178571	0.664286	0.571429	0.478571
2	0.503759	0.827068	0.857143	0.909774	0.676692	0.466165	0.421053	0.075188	0	0.203008	0.428571	0.368421	0.195489	0.112782	0.195489	0.684211	0.37594	0.93985	1	0.233083	0.172932	0.383459	0.165414	0.195489	0.864662	0.947368	0.526316	0.195489	0.0225564	0.37594	0	0.789474	1	0.12782	0.112782	0.631579	0.481203	0.503759	0.631579	0.12782
2	0.425532	0.687943	0.531915	0.070922	0.411348	0.0070922	0.822695	0.304965	0.304965	0.0992908	0.269504	0.468085	0.198582	0.0638298	0.702128	0.93617	0.29078	0.0567376	0.070922	0.765957	0.156028	0	0.319149	1	0.758865	0.893617	0.851064	0.879433	0.219858	0.659574	0.567376	0.304965	0.283688	0.560284	0.0921986	0.624113	0.921986	0.843972	0.503546	0.829787
2	0.537415	0.843537	0.85034	0.163265	0.197279	0.14966	1	0.231293	0.292517	0	0.687075	0.938776	0.612245	0	0.0748299	0.292517	0.421769	0.646259	0.816327	0.62585	0.503401	0.557823	0.945578	0.244898	0.292517	0.442177	0.44898	0.904762	0.897959	0.22449	0.414966	0.510204	0.469388	0.156463	0.884354	0.571429	0.408163	0.653061	0.673469	0.482993
2	0.993197	0.0612245	0.761905	0.809524	0.108844	0.578231	0.727891	0.272109	0.401361	0.340136	0.380952	0.204082	0.55102	0.414966	0.782313	0.877551	0.428571	0.0272109	0.965986	0.843537	0.993197	0.0204082	0.945578	0.122449	0.816327	0.37415	0.931973	0.612245	0.938776	0.809524	0.727891	0.782313	0.00680272	0.163265	0.380952	0.047619	1	0.952381	0	0.455782
2	0.734266	0.244755	0.013986	0.622378	0.846154	0.916084	0.258741	0.0629371	0.902098	0.440559	0.356643	0.020979	0.265734	0.20979	0.58042	0.0559441	0.496503	0.958042	0.72028	1	0.65035	0.027972	0.629371	0.41958	0.272727	0.265734	0.937063	0.202797	0.895105	0.244755	0.762238	1	0.58042	1	0.923077	0.272727	0.237762	0.643357	0.657343	0
2	0.201439	0.676259	0.633094	0.503597	1	0.223022	0.769784	0.18705	0.654676	0.964029	0.956835	0.71223	0.107914	0.352518	0.388489	1	0.316547	0.057554	0	0.143885	0.884892	0.0791367	0.568345	0.0503597	0.244604	0.115108	0.913669	0.561151	0.402878	0.654676	0.115108	0.230216	0.302158	0.309353	0.805755	0.899281	0.942446	0.23741	0.0719424	0.280576
2	0.537931	0.924138	0.689655	0.662069	1	0.372414	0.931034	0.8	0.758621	0.406897	0.731034	0.303448	0.193103	0.572414	0.924138	0.751724	0.0482759	0.262069	0.2	0.427586	0.524138	0.903448	0	0.4	0.427586	0.731034	0.42069	0.572414	0.724138	0.255172	0.758621	0.77931	0.241379	0.606897	0.717241	0.386207	0.0482759	0.862069	0.813793	0.137931
2	0.684564	0	0.825503	0.61745	0.52349	0.597315	0.281879	0.557047	0.979866	0.0134228	0.61745	0.510067	0.201342	0.671141	0.0738255	0.604027	0.0469799	0.711409	0.798658	0.100671	0.845638	0.791946	0.0805369	0.315436	1	0.221477	0.436242	0.322148	0.751678	0.14094	0.872483	0.852349	0.637584	0.872483	0.644295	0.463087	0.167785	0.510067	0.912752	0.644295
2	0.130137	0.479452	0.842466	0.958904	0.191781	0.986301	0.712329	0.945205	0.253425	0.157534	0.178082	0.0410959	0.0753425	0.869863	1	0	0.739726	0.493151	0.410959	0.246575	0.130137	0.390411	0.917808	0.657534	0.390411	0.828767	0.520548	0.753425	0.890411	0	0.452055	0.828767	0.335616	0.109589	0.684932	0.712329	0.0616438	0.527397	0.684932	0.726027
2	0.755102	0.108844	0.795918	0.401361	0.455782	0.129252	0.401361	0.047619	0.0272109	0.687075	0.462585	0.741497	0.285714	0.0680272	0.687075	1	0.0272109	0.14966	0.0136054	0.326531	0.653061	0.632653	0.380952	0	0.816327	0.952381	0.428571	0.265306	0.829932	0.857143	0.911565	0.197279	0.421769	0.176871	0.0136054	0.285714	0.129252	0.0680272	0.857143	0.292517
2	0.0633803	0.274648	0.739437	0	0.112676	0.401408	0.802817	0.838028	0.823944	0.211268	0.591549	0.542254	0.119718	0.507042	0.739437	0.00704225	0.267606	0.683099	0.401408	0.647887	1	0.795775	0.429577	0	0.084507	0.169014	0.830986	0.978873	0.373239	0.676056	0.753521	0.0704225	0.302817	0.964789	0.964789	0.647887	0.112676	0.661972	0.0774648	0.028169
2	0	0.527397	0.993151	0.719178	0.30137	0.191781	0.458904	0.917808	0.746575	0.815068	0.554795	0.671233	0.0958904	0.780822	0.0547945	0.30137	0.842466	0.260274	0.150685	0.335616	0.0821918	0.191781	0.979452	0.417808	0.684932	0.842466	1	0.438356	0.0410959	0.130137	0.869863	0.760274	0.623288	0.328767	1	0.808219	0.958904	0.232877	0.59589	0.993151
2	0.877551	0.673469	0.102041	0.666667	0.918367	0	0.741497	0.170068	0.727891	0.795918	0.176871	0.401361	0.646259	0.380952	0.734694	0.435374	0.734694	0.190476	0.353741	0.70068	0.557823	0.408163	0.911565	0.244898	1	0.44898	0.22449	0.435374	0.734694	0.204082	0.292517	0.653061	0.489796	0.585034	0.414966	0.428571	0.156463	0.0680272	0.380952	0.598639
2	0.822695	0.787234	0.219858	0.0141844	0.0212766	0.730496	0.929078	0.865248	0.751773	0.829787	0.0992908	0.51773	0.680851	0.87234	0.624113	0.29078	0.361702	0.361702	0.475177	0.687943	0.113475	0.815603	0.553191	0.475177	0.304965	0.134752	0	0.652482	0.638298	0.929078	0.531915	0.070922	0.510638	0.964539	0.510638	0.666667	0.801418	1	0.489362	0.624113
2	0.234899	0.832215	0.0939597	0.812081	0.758389	0.449664	0.161074	0.885906	0.624161	0.194631	1	0.812081	0.355705	0	0.295302	0.0872483	0.791946	0.308725	0.657718	0.0604027	0.42953	0.771812	0.161074	0.261745	0.187919	0.711409	0.147651	0.214765	0.281879	0.778523	0.744966	0.0201342	0.0872483	0.986577	0.234899	0.939597	0.234899	0.704698	0.248322	0.644295
2	0.468531	0.251748	0.587413	0.678322	0.00699301	0.517483	0.923077	0.433566	0.503497	1	0.118881	0.538462	0.762238	0.321678	0.832168	0.0909091	0.951049	0.846154	0.552448	0.0769231	0.629371	0.986014	0.811189	0.748252	0.440559	0.27972	0.888112	0.384615	0.531469	0.762238	0.405594	0.818182	0.300699	0	0.216783	0	0.552448	0.174825	0.048951	0.377622
2	0.741007	0.208633	0.359712	0	0.100719	0.928058	1	0.395683	0.0791367	0.223022	0.28777	0.28777	0.733813	0.266187	0.0647482	0.654676	0.107914	0.446043	0.769784	0.359712	0.611511	0.028777	0.460432	0.870504	0.863309	0.654676	0.57554	0.323741	0.705036	0.100719	0.827338	0.546763	0.453237	0.438849	0.877698	0.776978	0.23741	0.223022	0.942446	0.942446
2	0.22695	0.460993	0.560284	0.595745	0.0141844	0.971631	0.652482	0.333333	0.921986	0.446809	0.347518	0.35461	1	0.468085	0.64539	0.262411	0.851064	0.156028	0.0141844	0.375887	0.865248	0	0.64539	0.971631	0.475177	0.326241	0.489362	0.765957	0.659574	0.652482	0.0851064	0.205674	0.326241	0.808511	0.255319	0.177305	0.35461	0.404255	0.319149	0.0070922
2	1	0.109375	0.0546875	0.476562	1	0.679688	0.367188	0.679688	0.546875	0.5625	0.984375	0.976562	0.320312	0.789062	0.101562	0.34375	0.28125	0.304688	0.757812	0.914062	0.773438	0.867188	0.257812	0	0.726562	0.625	0.46875	0.0625	0.367188	0.773438	0.476562	0.921875	0.5625	0.59375	0.882812	0.117188	0.226562	0.6875	0.414062	0.4375
2	0.477273	0.371212	0.19697	0.0606061	0.886364	0.348485	0	0.439394	0.962121	0.424242	0.166667	0.583333	0.674242	0.0984848	0.0378788	0.583333	0.212121	0.454545	0.719697	0.69697	0.689394	0.257576	0.795455	0.113636	0.25	0.689394	0.0454545	0.19697	0.333333	0.590909	0.280303	0.356061	0.424242	0.19697	0.454545	0.583333	0.818182	0.666667	1	0.727273
2	0.590278	0.854167	0.701389	0.555556	0.3125	0.923611	0.534722	0.479167	0.979167	0.840278	0	0.0208333	0.569444	0.451389	0.388889	0.319444	0.00694444	0.131944	1	0.680556	0.493056	0.131944	0.791667	0.916667	0.194444	0.75	0.222222	0.131944	0.868056	0.25	0.298611	0.833333	0.555556	0.604167	0.576389	0.5625	0.680556	0.326389	0.125	0.131944
2	0.955882	0.316176	0.522059	0.0220588	0.786765	0.316176	0.544118	0.205882	0.897059	0.316176	0.948529	0.992647	0.485294	0.992647	0.264706	0.477941	0.220588	0.580882	0.764706	0.360294	0.00735294	0.595588	0.338235	0.132353	0.654412	0.507353	0.838235	0.0294118	0.808824	1	0.911765	0.757353	0.110294	0.25	0.25	0.397059	0.272059	0.448529	0	0.470588
2	0	0.404255	0.382979	0.141844	0.397163	0.432624	0.843972	0.0567376	0.943262	0.333333	0.921986	0.120567	0.156028	0.87234	1	0.205674	0.893617	0.219858	1	0.425532	0.0638298	0.319149	0.843972	0.914894	0.808511	0.921986	0.404255	0.184397	0.588652	0.865248	0.432624	0.361702	0.0141844	0.0141844	0.432624	0.815603	0.695035	0.120567	0.191489	0.35461
2	0.176871	0.959184	0.557823	0.360544	0.857143	0.163265	0.292517	0.761905	0.387755	0.891156	0.380952	0.938776	0.537415	1	0.632653	0.789116	0.782313	0.122449	0.666667	0.721088	0.258503	0.795918	0.632653	0.986395	0.197279	0.816327	0.537415	0.823129	0.714286	0.510204	0.945578	0.761905	0	0.190476	0.884354	0.605442	0.489796	0.272109	0.578231	0.258503
2	0.965986	0.544218	0.238095	0.585034	0.911565	0.965986	0.428571	0.129252	0.85034	0.673469	0.619048	0.142857	0.129252	0.333333	0.666667	0.414966	0.843537	0.306122	0.789116	0.489796	0.92517	0.734694	0.897959	0.394558	0.755102	0.829932	0.877551	0.993197	0	0.496599	0.462585	0.353741	1	0.727891	0.959184	0.0340136	0.884354	0.0136054	0.863946	0.394558
2	0.253425	0.835616	0.417808	0.794521	0.89726	0.226027	0.719178	0.541096	0.986301	0.287671	0.671233	0.753425	0.623288	1	0.39726	0.780822	0.643836	0	0.0342466	0.349315	0.883562	0.00684932	0.773973	0.89726	0.760274	0.10274	0.143836	0.678082	0.424658	0.910959	0.554795	0.212329	0.232877	0.534247	0.267123	0.986301	0.493151	0.979452	0.561644	0.417808
2	0.419118	0.367647	0.426471	0.308824	0.0808824	0.0367647	0.639706	0.117647	0.220588	0.360294	1	0.169118	0.632353	0.963235	0.882353	0.786765	0.772059	0.220588	0.125	0.654412	0	1	0.198529	0.816176	0.132353	0.985294	0.463235	0.338235	0.110294	0.352941	0.191176	0.558824	0.0294118	0.897059	0.294118	0.176471	0.625	0.602941	0.205882	0.867647
2	0.340278	0.541667	0.152778	0.465278	0.916667	1	0.972222	0.381944	0.215278	0	0.694444	0.145833	0.645833	0.465278	0.152778	0.5625	0.951389	0.104167	0.416667	0.201389	0.9375	0.597222	0.763889	0.819444	0.243056	0.0486111	0.756944	0.381944	0.631944	0.381944	0.840278	0.597222	0.409722	0.347222	0.729167	0.0763889	0.0902778	0.3125	0.541667	0.0277778
2	0.368056	0.972222	0.875	0.958333	0.583333	0.604167	0.145833	0	0.305556	0.659722	0.180556	0.25	0.00694444	0.486111	0.979167	0.0833333	0.770833	0.777778	0.402778	0.0416667	0.381944	0.409722	0.888889	1	0.604167	0.784722	0.506944	0.805556	0.340278	0.180556	0.819444	0.631944	0.0347222	0.541667	0.638889	0.0902778	0.152778	0.326389	0.715278	0.9375
2	0.383562	0.10274	1	0.767123	0.630137	0.582192	0.835616	0.753425	0.0205479	0.69863	0.205479	0.732877	0.438356	0.109589	0.116438	0.171233	0.171233	0.458904	0.280822	0.972603	0.89726	0.493151	0.80137	0.205479	0.486301	0.691781	0.541096	0.856164	0.178082	0.390411	0	0.732877	0.917808	0.0753425	0.219178	0.356164	0.0273973	0.315068	0.0205479	0.876712
2	0.833333	0.930556	0.472222	0.888889	0.368056	0.118056	0.569444	0.944444	0.493056	0.0902778	0.270833	0.895833	0.965278	0.625	0.451389	0	0.1875	0.770833	0.534722	0.513889	0.173611	0.6875	0.236111	0.902778	0.722222	0.465278	1	0.354167	0.604167	0.243056	0.118056	0.965278	0.902778	0.590278	0.9375	0.715278	0.645833	0.173611	0	0.152778
2	0.636364	0.440559	0.335664	0.160839	0.328671	0.902098	0.664336	0.895105	0.461538	0.517483	0.041958	0.048951	0.944056	0.258741	0.482517	0.447552	0.307692	0.867133	0.832168	0.27972	0.951049	1	0.496503	0.0979021	0.27972	0.027972	0.825175	0.13986	0.559441	0.51049	0	0.195804	0.412587	0.426573	0.433566	0.811189	0.601399	0.27972	0.944056	0.727273
2	0.371622	0.898649	0.263514	0.72973	0.716216	0.804054	0.743243	0.533784	0	0.587838	0.878378	0.837838	0.101351	1	0.648649	0.912162	0.027027	0.581081	0.195946	0.878378	0.310811	0.662162	0.533784	0.108108	0.993243	0.344595	0.452703	0.804054	0.763514	0.425676	0.236486	0.304054	0.871622	0.682432	0.722973	0.682432	0.898649	1	0.898649	0.418919
2	0.131034	0.517241	0.958621	0.117241	0.393103	0.848276	0.331034	1	0.648276	0.8	0.882759	0.903448	0.248276	0.289655	0.551724	0	0.724138	0.344828	0.972414	0.841379	0.00689655	0.358621	0.193103	0.103448	0.0896552	0.558621	0.951724	0.558621	0.248276	0.4	0.496552	0.282759	0.972414	0.882759	0.165517	0.97931	0.337931	0.924138	0.0482759	0.241379
2	0.151724	0.606897	0.62069	0.0965517	0.22069	0.172414	0.0137931	0.806897	0.413793	0.910345	0.324138	0.0965517	0.751724	0.565517	0.572414	0.565517	0.703448	1	0.765517	0.862069	0.137931	0.744828	0.227586	0.77931	0.296552	0.213793	0.158621	0.441379	0.00689655	0.8	0	0.310345	0.331034	0.0827586	0.496552	0.537931	0.724138	0.00689655	0.668966	0.551724
2	0.870748	0.306122	0.945578	0.306122	0.102041	0.585034	0.639456	0.904762	0.0952381	0.544218	0.387755	0.238095	0.0816327	0.92517	0.605442	0.721088	0	0.183673	0.959184	0.761905	0.258503	0.0272109	0.462585	0.761905	0.870748	0.782313	0.680272	1	0.156463	0.00680272	0.14966	0.619048	0.312925	0.768707	0.714286	0.210884	0.605442	0.115646	0.795918	0.360544
2	0.80137	0.808219	0.623288	0.342466	0.506849	0.226027	0.5	0.5	0.171233	0.890411	0.0136986	0.0205479	0.705479	0.328767	0.863014	0.986301	0.287671	0.773973	1	0.0958904	0.80137	0.849315	0	0.767123	0.109589	0.212329	0.938356	0.287671	0.150685	0.164384	0.239726	0.184932	0.164384	0.445205	0.465753	0.719178	0.568493	0.952055	0.616438	0.828767
2	0.0510949	0.240876	0.138686	0.437956	0.781022	0.306569	0.948905	0.510949	0.89781	0.109489	0	0.810219	0.854015	0.554745	0.29927	0.963504	0.109489	0.474453	0.124088	0.518248	0.0875912	0.138686	0.49635	0.357664	0.861314	1	0.671533	0.510949	0.49635	0.737226	0.386861	0.890511	0.80292	0.248175	0.532847	0.693431	0.656934	0.167883	0.335766	0.744526
2	0.0070922	0.212766	0.205674	0.829787	0.276596	0.248227	0.659574	0.41844	0.77305	0.141844	0.361702	0.539007	0.319149	0.751773	0.432624	0.205674	0.914894	0.0283688	0.758865	0.184397	0.51773	0.787234	0.695035	0.758865	0.737589	0	0.411348	0.914894	0.248227	0.460993	0.489362	0.574468	0.326241	0.787234	1	0.035461	0.702128	0.801418	0.248227	0.319149
3	0.00500995	0.00500995	0.00500995	0.00500995	0.00500995	0.00500995	0.00500995	0.00500995	0.00500995	0.00500995	0.00500995	0.00500995	0.00500995	0.00500995	0.00500996	0.00501001	0.00501014	0.00501056	0.00501175	0.00501502	0.00502344	0.00504418	0.00509314	0.00520431	0.00544789	0.00596437	0.00702671	0.0091503	0.0132808	0.0211003	0.035494	0.0611728	0.105283	0.177374	0.28726	0.438629	0.618457	0.791262	0.915345	0.976525
3	0.00500995	0.00500995	0.00500995	0.00500995	0.00500995	0.00500995	0.00500995	0.00500995	0.00500995	0.00500995	0.00500995	0.00500995	0.00500995	0.00500995	0.00500997	0.00501002	0.00501019	0.0050107	0.00501216	0.00501606	0.00502596	0.00505001	0.00510597	0.00523133	0.0055025	0.00607042	0.00722476	0.00950582	0.0138931	0.0221084	0.0370677	0.0634703	0.10834	0.180901	0.290399	0.439952	0.616727	0.786907	0.910801	0.973883
3	0.00500995	0.00500995	0.00500995	0.00500995	0.00500995	0.00500995	0.00500995	0.00500995	0.00500995	0.00500995	0.00500995	0.00500995	0.00500996	0.00501	0.00501012	0.00501046	0.00501143	0.00501395	0.00502016	0.00503474	0.00506745	0.00513798	0.00528457	0.00557929	0.00615408	0.00724393	0.00925676	0.0128827	0.0192583	0.0302006	0.0485073	0.078277	0.125077	0.19557	0.29588	0.427909	0.583793	0.741987	0.872344	0.953533
3	0.00500995	0.00500995	0.00500995	0.00500995	0.00500995	0.00500995	0.00500995	0.00500995	0.00500995	0.00500995	0.00500995	0.00500995	0.00500995	0.00500996	0.00500998	0.00501005	0.00501028	0.00501096	0.00501283	0.00501772	0.00502987	0.00505868	0.00512432	0.00526836	0.00557386	0.00620172	0.00745498	0.00988873	0.014492	0.0229748	0.0381896	0.0646733	0.109148	0.180447	0.287652	0.43466	0.610816	0.784163	0.912812	0.977405
3	0.00500995	0.00500995	0.00500995	0.00500995	0.00500995	0.00500995	0.00500995	0.00500995	0.00500995	0.00500995	0.00500995	0.00500995	0.00500995	0.00500996	0.00501	0.00501012	0.00501049	0.00501153	0.0050143	0.0050213	0.00503816	0.005077	0.00516304	0.00534687	0.00572689	0.0064889	0.00797422	0.0107931	0.0160068	0.0254066	0.0419062	0.0700189	0.116238	0.1888	0.295764	0.439941	0.610751	0.778826	0.906058	0.973322
3	0.00500995	0.00500995	0.00500995	0.00500995	0.00500995	0.00500995	0.00500995	0.00500995	0.00500995	0.00500995	0.00500995	0.00500995	0.00500995	0.00500995	0.00500996	0.00501	0.00501013	0.00501052	0.00501166	0.00501476	0.00502281	0.00504268	0.00508971	0.00519676	0.00543192	0.00593177	0.00696233	0.00902714	0.0130524	0.0206904	0.0347837	0.0599927	0.103426	0.174671	0.283763	0.434886	0.615595	0.7903	0.916014	0.977454
3	0.00500995	0.00500995	0.00500995	0.00500995	0.00500995	0.00500995	0.00500995	0.00500995	0.00500995	0.00500995	0.00500995	0.00500995	0.00500995	0.00500996	0.00500998	0.00501005	0.00501026	0.00501091	0.0050127	0.0050174	0.00502914	0.00505713	0.00512123	0.00526254	0.00556362	0.00618509	0.00743072	0.00985927	0.01447	0.0229965	0.0383384	0.0651148	0.110164	0.182423	0.290905	0.438997	0.61502	0.786357	0.912383	0.976047
3	0.00500995	0.00500995	0.00500995	0.00500995	0.00500995	0.00500995	0.00500995	0.00500995	0.00500995	0.00500995	0.00500995	0.00500995	0.00500995	0.00500996	0.00500999	0.00501008	0.00501036	0.00501117	0.00501338	0.00501907	0.00503304	0.00506581	0.00513964	0.00529996	0.00563658	0.00632173	0.0076766	0.010284	0.0151722	0.0241022	0.0399812	0.0673815	0.112989	0.18544	0.29337	0.440026	0.614347	0.785018	0.911854	0.976397
3	0.00500995	0.00500995	0.00500995	0.00500995	0.00500995	0.00500995	0.00500995	0.00500995	0.00500995	0.00500995	0.00500995	0.00500995	0.00500995	0.00500997	0.00501002	0.00501018	0.00501066	0.00501199	0.00501547	0.0050241	0.00504452	0.00509079	0.00519164	0.00540385	0.00583616	0.0066909	0.00833447	0.0114129	0.0170343	0.0270426	0.0443937	0.0735954	0.121019	0.194577	0.301754	0.444736	0.612859	0.777932	0.903753	0.971656
3	0.00500995	0.00500995	0.00500995	0.00500995	0.00500995	0.00500995	0.00500995	0.00500995	0.00500995	0.00500995	0.00500995	0.00500995	0.00500995	0.00500997	0.00501001	0.00501014	0.00501056	0.00501171	0.00501476	0.00502242	0.0050407	0.00508251	0.00517449	0.00536971	0.00577068	0.00656977	0.00811815	0.0110399	0.0164138	0.0260496	0.042873	0.0713859	0.118019	0.190862	0.297736	0.441227	0.610813	0.777728	0.904656	0.972474
3	0.00500995	0.00500995	0.00500995	0.00500995	0.00500995	0.00500995	0.00500995	0.00500995	0.00500995	0.00500995	0.00500995	0.00500995	0.00500995	0.00500995	0.00500995	0.00500995	0.00500996	0.00500998	0.00501006	0.00501032	0.00501117	0.0050137	0.00502091	0.00504046	0.00509127	0.00521821	0.00552394	0.00623567	0.00784063	0.0113513	0.0188024	0.0341251	0.0645078	0.121977	0.223491	0.384515	0.598779	0.812903	0.949291	0.993899
3	0.00500995	0.00500995	0.00500995	0.00500995	0.00500995	0.00500995	0.00500995	0.00500995	0.00500995	0.00500995	0.00500995	0.00500995	0.00500995	0.00500995	0.00500995	0.00500995	0.00500996	0.00500998	0.00501007	0.00501035	0.00501124	0.0050139	0.00502143	0.00504178	0.0050944	0.00522527	0.0055391	0.00626667	0.00790077	0.0114613	0.01899	0.0344158	0.064897	0.122368	0.223619	0.383977	0.59745	0.811522	0.948752	0.993885
3	0.00500995	0.00500995	0.00500995	0.00500995	0.00500995	0.00500995	0.00500995	0.00500995	0.00500995	0.00500995	0.00500995	0.00500995	0.00500995	0.00500995	0.00500995	0.00500995	0.00500996	0.00500999	0.00501009	0.00501042	0.00501146	0.0050145	0.00502301	0.00504573	0.00510381	0.00524665	0.00558557	0.00636328	0.0080927	0.0118247	0.0196417	0.0355096	0.0665747	0.124607	0.225926	0.385093	0.595848	0.807525	0.945464	0.992897
3	0.00500995	0.00500995	0.00500995	0.00500995	0.00500995	0.00500995	0.00500995	0.00500995	0.00500995	0.00500995	0.00500995	0.00500995	0.00500995	0.00500995	0.00500995	0.00500995	0.00500995	0.00500996	0.00500998	0.00501005	0.00501031	0.0050112	0.00501402	0.00502247	0.0050467	0.00511316	0.00528829	0.00573286	0.00682268	0.00940681	0.0153364	0.0284799	0.0564544	0.112826	0.217348	0.386619	0.606938	0.813546	0.939266	0.986453
3	0.00500995	0.00500995	0.00500995	0.00500995	0.00500995	0.00500995	0.00500995	0.00500995	0.00500995	0.00500995	0.00500995	0.00500995	0.00500995	0.00500995	0.00500995	0.00500995	0.00500995	0.00500997	0.00501002	0.00501021	0.00501083	0.00501274	0.00501833	0.0050339	0.00507545	0.00518184	0.00544424	0.00606928	0.00751026	0.0107303	0.0177077	0.032345	0.0619239	0.118843	0.22079	0.383723	0.599938	0.81297	0.946912	0.99229
3	0.00500995	0.00500995	0.00500995	0.00500995	0.00500995	0.00500995	0.00500995	0.00500995	0.00500995	0.00500995	0.00500995	0.00500995	0.00500995	0.00500995	0.00500995	0.00500995	0.00500996	0.00500998	0.00501005	0.00501029	0.00501107	0.00501342	0.00502017	0.00503865	0.0050871	0.00520911	0.00550527	0.00619991	0.00777764	0.0112525	0.0186757	0.0340311	0.064628	0.122681	0.225209	0.386962	0.599625	0.809131	0.943286	0.991014
3	0.00500995	0.00500995	0.00500995	0.00500995	0.00500995	0.00500995	0.00500995	0.00500995	0.00500995	0.00500995	0.00500995	0.00500995	0.00500995	0.00500995	0.00500995	0.00500995	0.00500996	0.00500997	0.00501003	0.00501025	0.00501094	0.00501304	0.00501915	0.00503601	0.00508058	0.00519375	0.00547061	0.00612491	0.00762196	0.0109428	0.0180874	0.0329728	0.0628551	0.12001	0.221861	0.384139	0.599536	0.812668	0.947358	0.992694
3	0.00500995	0.00500995	0.00500995	0.00500995	0.00500995	0.00500995	0.00500995	0.00500995	0.00500995	0.00500995	0.00500995	0.00500995	0.00500995	0.00500995	0.00500995	0.00500995	0.00500995	0.00500995	0.00500996	0.00501001	0.00501016	0.00501072	0.00501255	0.00501833	0.00503561	0.00508501	0.00522045	0.00557764	0.00648609	0.00871828	0.01402	0.0261702	0.052865	0.108231	0.21324	0.385136	0.607317	0.811325	0.93431	0.982794
3	0.00500995	0.00500995	0.00500995	0.00500995	0.00500995	0.00500995	0.00500995	0.00500995	0.00500995	0.00500995	0.00500995	0.00500995	0.00500995	0.00500995	0.00500995	0.00500995	0.00500995	0.00500997	0.00501002	0.00501019	0.00501078	0.00501258	0.00501789	0.00503276	0.00507256	0.00517487	0.00542815	0.0060336	0.00743424	0.0105748	0.0174028	0.0317772	0.0609354	0.117293	0.218778	0.382058	0.600313	0.816219	0.950489	0.993696
3	0.00500995	0.00500995	0.00500995	0.00500995	0.00500995	0.00500995	0.00500995	0.00500995	0.00500995	0.00500995	0.00500995	0.00500995	0.00500995	0.00500995	0.00500995	0.00500995	0.00500996	0.00500998	0.00501006	0.00501033	0.00501118	0.00501373	0.005021	0.00504074	0.00509206	0.00522031	0.00552931	0.00624888	0.00787195	0.0114227	0.0189589	0.0344494	0.0651275	0.123002	0.224717	0.384697	0.59517	0.804058	0.940205	0.990145
3	0.00500995	0.00500995	0.00500995	0.00500995	0.00500995	0.00500995	0.00500995	0.00500995	0.00500995	0.00500995	0.00500995	0.00500995	0.00500995	0.00500995	0.00500995	0.00500996	0.00501	0.00501014	0.00501062	0.00501212	0.00501653	0.00502891	0.0050619	0.00514609	0.00535234	0.00583906	0.00694831	0.0093942	0.014616	0.0253984	0.0468401	0.0875099	0.159741	0.276161	0.438724	0.624522	0.789715	0.90149	0.960222	0.985511
3	0.00500995	0.00500995	0.00500995	0.00500995	0.00500995	0.00500995	0.00500995	0.00500995	0.00500995	0.00500995	0.00500995	0.00500995	0.00500995	0.00500995	0.00500996	0.00501	0.00501014	0.00501059	0.00501193	0.0050157	0.0050258	0.00505153	0.00511422	0.00526096	0.00559198	0.00631364	0.00783771	0.0109607	0.0171744	0.0291686	0.0515614	0.0917151	0.159972	0.267541	0.419283	0.601542	0.776666	0.902946	0.968165	0.992025
3	0.00500995	0.00500995	0.00500995	0.00500995	0.00500995	0.00500995	0.00500995	0.00500995	0.00500995	0.00500995	0.00500995	0.00500995	0.00500995	0.00500996	0.00500998	0.00501005	0.00501028	0.005011	0.00501306	0.00501863	0.00503295	0.00506805	0.00515053	0.005337	0.00574384	0.00660291	0.00836228	0.0118624	0.0186309	0.0313458	0.0544848	0.0950313	0.162674	0.268042	0.416599	0.597507	0.775863	0.907252	0.973676	0.995141
3	0.00500995	0.00500995	0.00500995	0.00500995	0.00500995	0.00500995	0.00500995	0.00500995	0.00500995	0.00500995	0.00500995	0.00500995	0.00500995	0.00500996	0.00500999	0.0050101	0.00501044	0.00501145	0.00501427	0.00502165	0.00504009	0.00508406	0.00518472	0.00540664	0.00587939	0.00685491	0.00880909	0.0126149	0.0198254	0.0331076	0.0568367	0.0977253	0.164991	0.268802	0.414876	0.594202	0.774214	0.909319	0.976971	0.996802
3	0.00500995	0.00500995	0.00500995	0.00500995	0.00500995	0.00500995	0.00500995	0.00500995	0.00500995	0.00500995	0.00500995	0.00500995	0.00500995	0.00500996	0.00500998	0.00501004	0.00501027	0.00501097	0.00501297	0.00501841	0.00503242	0.00506689	0.00514812	0.00533223	0.00573497	0.00658747	0.00833752	0.011827	0.0185896	0.0313191	0.0545278	0.0952603	0.163286	0.269281	0.418572	0.599872	0.777779	0.908097	0.973745	0.99505
3	0.00500995	0.00500995	0.00500995	0.00500995	0.00500995	0.00500995	0.00500995	0.00500995	0.00500995	0.00500995	0.00500995	0.00500995	0.00500995	0.00500995	0.00500996	0.00501001	0.00501015	0.00501061	0.00501198	0.00501582	0.00502608	0.00505212	0.00511536	0.00526291	0.00559473	0.00631601	0.00783504	0.0109396	0.0171016	0.0289717	0.0510993	0.0907553	0.158235	0.264948	0.416494	0.600299	0.778579	0.907128	0.971829	0.993856
3	0.00500995	0.00500995	0.00500995	0.00500995	0.00500995	0.00500995	0.00500995	0.00500995	0.00500995	0.00500995	0.00500995	0.00500995	0.00500995	0.00500995	0.00500996	0.00500998	0.00501007	0.00501038	0.00501132	0.00501407	0.00502167	0.00504162	0.00509164	0.00521195	0.00549052	0.00611325	0.00746058	0.0102868	0.0160395	0.0273945	0.0490639	0.0887657	0.157663	0.268256	0.426315	0.616519	0.795926	0.91892	0.97678	0.99515
3	0.00500995	0.00500995	0.00500995	0.00500995	0.00500995	0.00500995	0.00500995	0.00500995	0.00500995	0.00500995	0.00500995	0.00500995	0.00500995	0.00500996	0.00500999	0.00501009	0.00501041	0.00501138	0.00501407	0.00502118	0.00503905	0.00508189	0.00518046	0.00539885	0.00586627	0.00683517	0.0087844	0.012596	0.019845	0.0332432	0.0572457	0.0986785	0.166848	0.2718	0.418599	0.597018	0.773973	0.906047	0.973676	0.995412
3	0.00500995	0.00500995	0.00500995	0.00500995	0.00500995	0.00500995	0.00500995	0.00500995	0.00500995	0.00500995	0.00500995	0.00500995	0.00500995	0.00500995	0.00500997	0.00501002	0.00501019	0.00501074	0.00501235	0.00501682	0.00502857	0.00505801	0.00512865	0.00529156	0.00565386	0.00643299	0.00805699	0.011343	0.0178016	0.0301239	0.0528765	0.0932669	0.161354	0.268065	0.418447	0.599958	0.776108	0.904266	0.970076	0.993207
3	0.00500995	0.00500995	0.00500995	0.00500995	0.00500995	0.00500995	0.00500995	0.00500995	0.00500995	0.00500995	0.00500995	0.00500995	0.00500995	0.00500995	0.00500997	0.00501001	0.00501018	0.00501068	0.00501218	0.00501636	0.00502735	0.00505497	0.00512138	0.00527482	0.00561674	0.00635346	0.00789194	0.011011	0.0171547	0.0289064	0.0506777	0.0895091	0.155429	0.259834	0.409201	0.593007	0.774838	0.90797	0.974254	0.995278
3	0.00500995	0.00500995	0.00500995	0.00500995	0.00500995	0.00500995	0.00500995	0.00500995	0.00500995	0.00500995	0.00500995	0.00500995	0.00500995	0.00500995	0.00500995	0.00500995	0.00500997	0.00501002	0.0050102	0.00501079	0.00501263	0.00501801	0.00503302	0.00507293	0.0051747	0.0054243	0.00601477	0.00736542	0.0103573	0.0167781	0.0301083	0.0567449	0.107405	0.197148	0.33975	0.531392	0.732782	0.88521	0.963796	0.991364
3	0.00500995	0.00500995	0.00500995	0.00500995	0.00500995	0.00500995	0.00500995	0.00500995	0.00500995	0.00500995	0.00500995	0.00500995	0.00500995	0.00500995	0.00500995	0.00500996	0.00500999	0.0050101	0.00501047	0.0050116	0.00501489	0.00502398	0.0050479	0.00510815	0.00525396	0.00559409	0.00636091	0.00803541	0.0115823	0.0188723	0.0333921	0.0612927	0.112526	0.200813	0.339117	0.526176	0.728652	0.887698	0.969429	0.994796
3	0.00500995	0.00500995	0.00500995	0.00500995	0.00500995	0.00500995	0.00500995	0.00500995	0.00500995	0.00500995	0.00500995	0.00500995	0.00500995	0.00500995	0.00500995	0.00500996	0.00500998	0.00501006	0.00501034	0.00501122	0.00501386	0.00502128	0.00504123	0.00509248	0.00521891	0.00551925	0.00620836	0.00773887	0.0110343	0.0179162	0.0318369	0.0589906	0.109567	0.197838	0.337461	0.527085	0.731461	0.889875	0.969951	0.994702
3	0.00500995	0.00500995	0.00500995	0.00500995	0.00500995	0.00500995	0.00500995	0.00500995	0.00500995	0.00500995	0.00500995	0.00500995	0.00500995	0.00500995	0.00500995	0.00500996	0.00500998	0.00501008	0.00501039	0.00501136	0.00501423	0.00502229	0.00504378	0.00509864	0.00523311	0.00555062	0.00627486	0.00787427	0.0112989	0.0184109	0.0327151	0.0604468	0.111747	0.200566	0.339744	0.526896	0.727251	0.883455	0.96525	0.99283
3	0.00500995	0.00500995	0.00500995	0.00500995	0.00500995	0.00500995	0.00500995	0.00500995	0.00500995	0.00500995	0.00500995	0.00500995	0.00500995	0.00500995	0.00500995	0.00500996	0.00500999	0.0050101	0.00501045	0.00501156	0.00501477	0.00502365	0.00504707	0.00510615	0.00524934	0.00558386	0.00633912	0.00799063	0.0114936	0.0187033	0.0330841	0.0607627	0.111687	0.199657	0.337896	0.52557	0.729387	0.889447	0.970847	0.99534
3	0.00500995	0.00500995	0.00500995	0.00500995	0.00500995	0.00500995	0.00500995	0.00500995	0.00500995	0.00500995	0.00500995	0.00500995	0.00500995	0.00500995	0.00500995	0.00500996	0.00500998	0.00501006	0.00501032	0.00501117	0.00501371	0.00502089	0.00504027	0.00509026	0.00521399	0.00550894	0.00618792	0.00770066	0.0109677	0.0178104	0.0316898	0.0588309	0.109491	0.198027	0.338084	0.527966	0.73189	0.889412	0.969222	0.994328
3	0.00500995	0.00500995	0.00500995	0.00500995	0.00500995	0.00500995	0.00500995	0.00500995	0.00500995	0.00500995	0.00500995	0.00500995	0.00500995	0.00500995	0.00500995	0.00500996	0.00500999	0.00501011	0.0050105	0.00501167	0.00501509	0.00502447	0.00504904	0.00511066	0.00525915	0.00560414	0.0063789	0.00806442	0.011622	0.0189098	0.0333819	0.0611234	0.111991	0.199665	0.337402	0.524867	0.729524	0.890954	0.972457	0.996024
3	0.00500995	0.00500995	0.00500995	0.00500995	0.00500995	0.00500995	0.00500995	0.00500995	0.00500995	0.00500995	0.00500995	0.00500995	0.00500995	0.00500995	0.00500995	0.00500996	0.00500997	0.00501004	0.00501028	0.00501103	0.00501333	0.0050199	0.00503786	0.00508472	0.00520199	0.0054845	0.00614147	0.0076195	0.0108413	0.0176484	0.0315658	0.0589621	0.110317	0.200085	0.341203	0.529826	0.728688	0.881319	0.961815	0.990758
3	0.00500995	0.00500995	0.00500995	0.00500995	0.00500995	0.00500995	0.00500995	0.00500995	0.00500995	0.00500995	0.00500995	0.00500995	0.00500995	0.00500995	0.00500995	0.00500995	0.00500997	0.00501003	0.00501023	0.0050109	0.00501294	0.00501887	0.0050352	0.0050782	0.00518681	0.00545072	0.00606954	0.00747297	0.0105562	0.0171207	0.0306456	0.0574791	0.108192	0.1976	0.33938	0.530306	0.732193	0.886003	0.965096	0.99216
3	0.00500995	0.00500995	0.00500995	0.00500995	0.00500995	0.00500995	0.00500995	0.00500995	0.00500995	0.00500995	0.00500995	0.00500995	0.00500995	0.00500995	0.00500995	0.00500996	0.00500998	0.00501006	0.00501033	0.00501118	0.00501371	0.00502089	0.00504023	0.00509002	0.0052131	0.00550607	0.00617958	0.00767826	0.0109112	0.0176756	0.0313862	0.058192	0.108262	0.195971	0.335386	0.525872	0.732326	0.892372	0.972015	0.995507
3	0.00500995	0.00500995	0.00500995	0.00500995	0.00500995	0.00500995	0.00500995	0.00500995	0.00500995	0.00500995	0.00500995	0.00500995	0.00500995	0.00500995	0.00500995	0.00500995	0.00500995	0.00500995	0.00500995	0.00500996	0.00501001	0.00501022	0.00501104	0.00501401	0.00502427	0.00505797	0.00516349	0.0054797	0.00638924	0.00890498	0.0155959	0.0326351	0.0736307	0.163811	0.333245	0.575535	0.80493	0.936728	0.984298	0.99665
3	0.00500995	0.00500995	0.00500995	0.00500995	0.00500995	0.00500995	0.00500995	0.00500995	0.00500995	0.00500995	0.00500995	0.00500995	0.00500995	0.00500995	0.00500995	0.00500995	0.00500995	0.00500995	0.00500995	0.00500995	0.00500996	0.00500999	0.00501015	0.00501084	0.0050137	0.0050248	0.00506572	0.00520911	0.00568882	0.00722434	0.0119293	0.0256657	0.0632288	0.155107	0.337259	0.589437	0.806523	0.925766	0.974304	0.99139
3	0.00500995	0.00500995	0.00500995	0.00500995	0.00500995	0.00500995	0.00500995	0.00500995	0.00500995	0.00500995	0.00500995	0.00500995	0.00500995	0.00500995	0.00500995	0.00500995	0.00500995	0.00500995	0.00500996	0.00500999	0.00501011	0.00501057	0.00501221	0.00501777	0.00503562	0.00509025	0.00525014	0.00569918	0.00691231	0.0100704	0.0179903	0.0370479	0.0805236	0.171926	0.339012	0.578636	0.812027	0.946549	0.99011	0.998656
3	0.00500995	0.00500995	0.00500995	0.00500995	0.00500995	0.00500995	0.00500995	0.00500995	0.00500995	0.00500995	0.00500995	0.00500995	0.00500995	0.00500995	0.00500995	0.00500995	0.00500995	0.00500995	0.00500995	0.00500996	0.00500998	0.00501008	0.0050105	0.00501216	0.0050183	0.00503989	0.00511207	0.00534244	0.00604657	0.00811205	0.0139271	0.0295701	0.0691793	0.160057	0.334499	0.580757	0.804822	0.931173	0.979672	0.99446
3	0.00500995	0.00500995	0.00500995	0.00500995	0.00500995	0.00500995	0.00500995	0.00500995	0.00500995	0.00500995	0.00500995	0.00500995	0.00500995	0.00500995	0.00500995	0.00500995	0.00500995	0.00500995	0.00500995	0.00500996	0.00500998	0.0050101	0.00501057	0.00501239	0.0050191	0.00504237	0.00511933	0.00536233	0.00609748	0.00823258	0.014186	0.0300532	0.0698844	0.160628	0.33422	0.579895	0.804934	0.932161	0.980495	0.994872
3	0.00500995	0.00500995	0.00500995	0.00500995	0.00500995	0.00500995	0.00500995	0.00500995	0.00500995	0.00500995	0.00500995	0.00500995	0.00500995	0.00500995	0.00500995	0.00500995	0.00500995	0.00500995	0.00500996	0.00501	0.00501016	0.00501074	0.00501277	0.00501944	0.00504031	0.00510256	0.00528036	0.00576808	0.0070562	0.0103371	0.0183951	0.0374094	0.0800541	0.168678	0.330619	0.567106	0.805947	0.947598	0.991818	0.999187
3	0.00500995	0.00500995	0.00500995	0.00500995	0.00500995	0.00500995	0.00500995	0.00500995	0.00500995	0.00500995	0.00500995	0.00500995	0.00500995	0.00500995	0.00500995	0.00500995	0.00500995	0.00500995	0.00500996	0.00501001	0.00501019	0.00501086	0.00501315	0.00502059	0.00504355	0.00511115	0.00530187	0.00581884	0.00716866	0.0105688	0.0188309	0.0381286	0.0810029	0.169421	0.33033	0.565852	0.805855	0.949031	0.99271	0.999389
3	0.00500995	0.00500995	0.00500995	0.00500995	0.00500995	0.00500995	0.00500995	0.00500995	0.00500995	0.00500995	0.00500995	0.00500995	0.00500995	0.00500995	0.00500995	0.00500995	0.00500995	0.00500995	0.00500997	0.00501004	0.0050103	0.00501122	0.00501431	0.00502406	0.00505341	0.00513779	0.00537042	0.0059871	0.00756287	0.0114492	0.0206956	0.0418296	0.0877008	0.179823	0.342387	0.572646	0.80219	0.941915	0.989468	0.998714
3	0.00500995	0.00500995	0.00500995	0.00500995	0.00500995	0.00500995	0.00500995	0.00500995	0.00500995	0.00500995	0.00500995	0.00500995	0.00500995	0.00500995	0.00500995	0.00500995	0.00500995	0.00500996	0.00500998	0.00501006	0.00501036	0.0050114	0.00501482	0.00502544	0.00505684	0.00514557	0.0053862	0.00601412	0.00759453	0.0114367	0.0204574	0.0408424	0.0847535	0.172945	0.330777	0.562088	0.803486	0.951318	0.994518	0.999734
3	0.00500995	0.00500995	0.00500995	0.00500995	0.00500995	0.00500995	0.00500995	0.00500995	0.00500995	0.00500995	0.00500995	0.00500995	0.00500995	0.00500995	0.00500995	0.00500995	0.00500995	0.00500996	0.00500997	0.00501005	0.00501033	0.00501131	0.00501453	0.0050246	0.0050545	0.00513941	0.00537073	0.00597696	0.00750925	0.01125	0.0200691	0.0400854	0.08341	0.17092	0.32864	0.561649	0.806121	0.954384	0.995511	0.999834
3	0.00500995	0.00500995	0.00500995	0.00500995	0.00500995	0.00500995	0.00500995	0.00500995	0.00500995	0.00500995	0.00500996	0.00500998	0.00501007	0.00501034	0.00501111	0.00501319	0.00501841	0.00503076	0.00505859	0.00511855	0.00524262	0.00549018	0.00596817	0.00686366	0.00849526	0.0113917	0.0164074	0.0248853	0.0388668	0.0613295	0.0963715	0.149151	0.225221	0.328722	0.459107	0.607114	0.753112	0.87258	0.949234	0.985416
3	0.00500995	0.00500995	0.00500995	0.00500995	0.00500995	0.00500995	0.00500995	0.00500995	0.00500995	0.00500995	0.00500996	0.00500999	0.00501008	0.00501038	0.00501124	0.00501351	0.00501915	0.00503242	0.00506208	0.00512554	0.00525599	0.00551463	0.00601102	0.00693561	0.00861093	0.0115691	0.0166655	0.025237	0.039305	0.0618026	0.0967451	0.149164	0.224452	0.326638	0.455252	0.601496	0.746577	0.866682	0.945305	0.983599
3	0.00500995	0.00500995	0.00500995	0.00500995	0.00500995	0.00500995	0.00500995	0.00500995	0.00500995	0.00500995	0.00500996	0.00501	0.00501012	0.00501048	0.0050115	0.00501418	0.00502076	0.00503603	0.00506977	0.00514114	0.00528631	0.00557128	0.00611296	0.00711268	0.00890817	0.0120516	0.0174222	0.0263817	0.0409691	0.0641116	0.0997705	0.152838	0.228459	0.33032	0.457661	0.601741	0.744465	0.863177	0.942057	0.981678
3	0.00500995	0.00500995	0.00500995	0.00500995	0.00500995	0.00500995	0.00500995	0.00500995	0.00500995	0.00500995	0.00500995	0.00500996	0.00500998	0.00501005	0.00501028	0.00501098	0.0050129	0.00501792	0.00503026	0.00505917	0.00512393	0.0052633	0.00555249	0.00613287	0.00726242	0.0093985	0.0133291	0.0203705	0.0326431	0.0534058	0.0873411	0.14049	0.219244	0.327638	0.462879	0.611492	0.751174	0.860907	0.932239	0.970873
3	0.00500995	0.00500995	0.00500995	0.00500995	0.00500995	0.00500995	0.00500995	0.00500995	0.00500995	0.00500995	0.00500996	0.00500999	0.00501008	0.00501038	0.00501123	0.00501348	0.0050191	0.0050323	0.00506186	0.00512511	0.00525519	0.00551325	0.00600875	0.00693215	0.00860603	0.0115629	0.0166591	0.0252331	0.0393097	0.0618259	0.0968016	0.149268	0.224606	0.326803	0.455322	0.601295	0.745961	0.865715	0.944321	0.982944
3	0.00500995	0.00500995	0.00500995	0.00500995	0.00500995	0.00500995	0.00500995	0.00500995	0.00500995	0.00500995	0.00500996	0.00500998	0.00501007	0.00501033	0.0050111	0.00501315	0.00501831	0.00503051	0.00505799	0.00511718	0.00523962	0.00548389	0.00595543	0.00683866	0.00844763	0.0113035	0.0162484	0.0246061	0.0383901	0.0605397	0.095107	0.147211	0.222399	0.324904	0.454418	0.602071	0.748584	0.869392	0.947608	0.984871
3	0.00500995	0.00500995	0.00500995	0.00500995	0.00500995	0.00500995	0.00500995	0.00500995	0.00500995	0.00500995	0.00500996	0.00500998	0.00501007	0.00501034	0.00501113	0.00501324	0.00501851	0.005031	0.00505908	0.0051195	0.00524437	0.00549326	0.00597328	0.00687162	0.00850672	0.0114064	0.0164229	0.0248933	0.038848	0.0612424	0.0961343	0.148615	0.224133	0.326713	0.455739	0.602113	0.746782	0.866095	0.944185	0.982624
3	0.00500995	0.00500995	0.00500995	0.00500995	0.00500995	0.00500995	0.00500995	0.00500995	0.00500995	0.00500995	0.00500995	0.00500996	0.00500998	0.00501005	0.00501028	0.00501096	0.00501286	0.00501781	0.00503002	0.00505867	0.00512295	0.00526148	0.00554932	0.00612776	0.00725494	0.00938911	0.0133206	0.020371	0.0326708	0.0534956	0.0875501	0.140893	0.219903	0.328526	0.46379	0.612048	0.751056	0.860148	0.931218	0.969985
3	0.00500995	0.00500995	0.00500995	0.00500995	0.00500995	0.00500995	0.00500995	0.00500995	0.00500995	0.00500995	0.00500996	0.00500999	0.00501011	0.00501046	0.00501145	0.00501405	0.00502044	0.00503529	0.00506815	0.00513775	0.00527949	0.00555806	0.00608814	0.00706749	0.00882815	0.0119135	0.0171897	0.0259987	0.0403517	0.0631365	0.09826	0.150544	0.225049	0.325392	0.450835	0.592914	0.734229	0.853087	0.934114	0.976991
3	0.00500995	0.00500995	0.00500995	0.00500995	0.00500995	0.00500995	0.00500995	0.00500995	0.00500995	0.00500995	0.00500995	0.00500996	0.00500999	0.00501008	0.00501038	0.00501126	0.00501363	0.00501969	0.00503433	0.00506802	0.00514225	0.00529946	0.00562078	0.00625637	0.00747632	0.00975285	0.0138886	0.0212073	0.0338147	0.0549118	0.0890537	0.142084	0.220206	0.32748	0.461626	0.610068	0.750989	0.86261	0.935082	0.973577
3	0.00500995	0.00500995	0.00500995	0.00500995	0.00500995	0.00500995	0.00500995	0.00500995	0.00500995	0.00500995	0.00500995	0.00500995	0.00500995	0.00500995	0.00500995	0.00500996	0.00501	0.00501013	0.00501054	0.00501171	0.00501491	0.00502328	0.00504413	0.00509402	0.00520892	0.00546456	0.00601535	0.00716709	0.00950837	0.0141399	0.0230554	0.039729	0.0698956	0.12225	0.208082	0.337621	0.510329	0.701643	0.863521	0.957961
3	0.00500995	0.00500995	0.00500995	0.00500995	0.00500995	0.00500995	0.00500995	0.00500995	0.00500995	0.00500995	0.00500995	0.00500995	0.00500995	0.00500995	0.00500995	0.00500996	0.00500998	0.00501006	0.00501031	0.00501106	0.00501319	0.00501896	0.00503382	0.00507049	0.00515754	0.00535687	0.00579843	0.00674681	0.00872543	0.0127398	0.020662	0.0358482	0.064013	0.114135	0.198413	0.328775	0.506316	0.705319	0.872155	0.964795
3	0.00500995	0.00500995	0.00500995	0.00500995	0.00500995	0.00500995	0.00500995	0.00500995	0.00500995	0.00500995	0.00500995	0.00500995	0.00500995	0.00500995	0.00500996	0.00500998	0.00501005	0.00501027	0.00501092	0.00501273	0.00501749	0.00502943	0.00505813	0.00512437	0.00527187	0.0055895	0.00625275	0.00759845	0.0102555	0.0153655	0.0249375	0.0423744	0.0731439	0.125337	0.209283	0.334402	0.501006	0.688438	0.85282	0.95371
3	0.00500995	0.00500995	0.00500995	0.00500995	0.00500995	0.00500995	0.00500995	0.00500995	0.00500995	0.00500995	0.00500995	0.00500995	0.00500995	0.00500995	0.00500995	0.00500996	0.00500999	0.00501008	0.00501039	0.00501129	0.00501382	0.00502054	0.00503764	0.00507929	0.00517695	0.00539792	0.00588184	0.00690979	0.00903159	0.0132919	0.0216141	0.0374069	0.0664043	0.117492	0.202544	0.332866	0.50895	0.705451	0.870563	0.963447
3	0.00500995	0.00500995	0.00500995	0.00500995	0.00500995	0.00500995	0.00500995	0.00500995	0.00500995	0.00500995	0.00500995	0.00500995	0.00500995	0.00500995	0.00500995	0.00500997	0.00501001	0.00501015	0.00501057	0.0050118	0.00501516	0.00502386	0.00504545	0.00509683	0.00521461	0.00547546	0.00603504	0.00720025	0.00955948	0.0142088	0.023127	0.039753	0.0697576	0.121753	0.207014	0.336048	0.509136	0.702538	0.867138	0.961923
3	0.00500995	0.00500995	0.00500995	0.00500995	0.00500995	0.00500995	0.00500995	0.00500995	0.00500995	0.00500995	0.00500995	0.00500995	0.00500995	0.00500995	0.00500995	0.00500996	0.00501	0.00501013	0.00501053	0.00501167	0.00501482	0.00502301	0.00504343	0.00509227	0.00520474	0.00545491	0.00599379	0.00712045	0.00941052	0.0139408	0.0226637	0.0389877	0.0685626	0.120024	0.204782	0.33366	0.507362	0.702217	0.868199	0.963115
3	0.00500995	0.00500995	0.00500995	0.00500995	0.00500995	0.00500995	0.00500995	0.00500995	0.00500995	0.00500995	0.00500995	0.00500995	0.00500995	0.00500995	0.00500995	0.00500996	0.00500998	0.00501006	0.0050103	0.00501104	0.00501314	0.00501883	0.00503348	0.0050697	0.00515575	0.00535297	0.00579026	0.0067303	0.00869321	0.0126792	0.0205526	0.0356605	0.0637146	0.113718	0.197976	0.328683	0.507314	0.708108	0.876087	0.967716
3	0.00500995	0.00500995	0.00500995	0.00500995	0.00500995	0.00500995	0.00500995	0.00500995	0.00500995	0.00500995	0.00500995	0.00500995	0.00500995	0.00500995	0.00500996	0.00501	0.00501012	0.00501047	0.00501148	0.00501418	0.00502107	0.00503784	0.005077	0.00516496	0.00535571	0.0057563	0.00657271	0.00819076	0.0113137	0.0171878	0.027953	0.047142	0.0802727	0.135246	0.221719	0.347819	0.512393	0.694728	0.853747	0.952431
3	0.00500995	0.00500995	0.00500995	0.00500995	0.00500995	0.00500995	0.00500995	0.00500995	0.00500995	0.00500995	0.00500995	0.00500995	0.00500995	0.00500995	0.00500995	0.00500996	0.00500998	0.00501005	0.00501029	0.00501101	0.00501307	0.00501864	0.00503303	0.00506864	0.00515339	0.00534797	0.00578004	0.00671023	0.00865533	0.0126106	0.0204337	0.0354644	0.063409	0.113273	0.197376	0.32793	0.506405	0.707029	0.874975	0.966959
3	0.00500995	0.00500995	0.00500995	0.00500995	0.00500995	0.00500995	0.00500995	0.00500995	0.00500995	0.00500995	0.00500995	0.00500995	0.00500995	0.00500995	0.00500995	0.00500995	0.00500997	0.00501002	0.0050102	0.00501074	0.00501233	0.00501674	0.00502843	0.00505803	0.00513006	0.00529897	0.00568176	0.00652221	0.00831324	0.0120224	0.0194889	0.0340782	0.0616331	0.111494	0.196508	0.329185	0.509981	0.710425	0.874883	0.964481
3	0.00500995	0.00500995	0.00500998	0.00501032	0.00501201	0.00501771	0.0050329	0.00506735	0.00513697	0.00526586	0.00548881	0.00585391	0.00642556	0.00728762	0.00854668	0.0103355	0.0128161	0.0161828	0.0206646	0.0265263	0.0340684	0.043625	0.0555589	0.0702525	0.0880959	0.109469	0.134719	0.164134	0.197907	0.236109	0.278651	0.325259	0.375449	0.428532	0.483619	0.539663	0.595509	0.649972	0.701915	0.750336
3	0.00500995	0.00501	0.0050113	0.00501894	0.00504452	0.00510827	0.00524086	0.00548518	0.00589789	0.00655077	0.00753195	0.00894688	0.0109189	0.0135895	0.0171178	0.0216797	0.0274655	0.0346774	0.043525	0.0542198	0.0669685	0.0819646	0.0993792	0.119351	0.141976	0.167296	0.195291	0.225873	0.258879	0.294072	0.331145	0.36973	0.409407	0.449722	0.490204	0.530386	0.56982	0.608095	0.644852	0.679793
3	0.00500995	0.00500995	0.00500995	0.00500996	0.00501001	0.0050103	0.00501133	0.00501436	0.00502204	0.00503937	0.00507511	0.00514375	0.00526798	0.00548202	0.00583574	0.00639959	0.00727072	0.00857995	0.0104998	0.0132533	0.0171234	0.0224619	0.0296975	0.0393414	0.0519871	0.0683039	0.0890181	0.114879	0.146606	0.184816	0.229927	0.282044	0.340853	0.40552	0.474641	0.54627	0.618042	0.687387	0.75183	0.8093
3	0.00500995	0.00500995	0.00500999	0.00501039	0.00501232	0.00501878	0.00503579	0.00507401	0.00515061	0.00529143	0.00553347	0.00592757	0.00654141	0.00746263	0.00880211	0.0106972	0.0133148	0.0168543	0.0215493	0.0276688	0.0355167	0.045429	0.0577684	0.0729152	0.0912541	0.113156	0.138957	0.168927	0.203242	0.241951	0.284942	0.331917	0.382374	0.435606	0.490717	0.546654	0.602271	0.656393	0.707904	0.755823
3	0.00500995	0.00500995	0.00500996	0.00501009	0.00501083	0.00501357	0.00502149	0.0050407	0.00508183	0.00516196	0.00530697	0.00555435	0.0059564	0.00658383	0.00752975	0.00891399	0.0108875	0.0136369	0.0173885	0.0224113	0.0290197	0.0375726	0.0484706	0.0621483	0.0790618	0.0996689	0.124403	0.153639	0.18765	0.226567	0.270329	0.318644	0.370964	0.426478	0.484133	0.542686	0.600782	0.657059	0.710253	0.759299
3	0.00500995	0.00500995	0.00501004	0.00501079	0.00501418	0.00502479	0.0050513	0.0051083	0.00521826	0.00541377	0.00573994	0.00625693	0.00704264	0.00819543	0.0098368	0.0121139	0.0152017	0.0193046	0.0246574	0.0315246	0.0401983	0.0509947	0.0642463	0.0802929	0.099468	0.122081	0.148399	0.178619	0.212845	0.251063	0.293115	0.338685	0.387286	0.438264	0.490817	0.544025	0.5969	0.64844	0.697689	0.743807
3	0.00500995	0.00500999	0.00501101	0.00501732	0.00503911	0.00509471	0.00521262	0.00543345	0.00581168	0.00641737	0.00733756	0.00867751	0.0105616	0.0131335	0.0165564	0.0210114	0.0266958	0.0338198	0.0426017	0.0532618	0.0660145	0.0810592	0.0985696	0.118682	0.141485	0.167005	0.195203	0.225963	0.259091	0.294316	0.331299	0.369643	0.408907	0.448626	0.488331	0.527568	0.565915	0.602997	0.638499	0.672169
3	0.00500995	0.00500995	0.00501002	0.00501064	0.00501349	0.00502258	0.00504566	0.00509596	0.00519413	0.00537044	0.00566722	0.00614146	0.00686758	0.00794025	0.00947726	0.0116223	0.0145473	0.0184545	0.0235778	0.0301823	0.0385632	0.0490419	0.0619594	0.0776674	0.0965143	0.118829	0.144897	0.174941	0.209087	0.247341	0.289564	0.335448	0.384507	0.436076	0.489331	0.54332	0.59701	0.649351	0.699341	0.746095
3	0.00500995	0.00501003	0.00501176	0.00502145	0.00505273	0.00512846	0.00528238	0.00556059	0.00602276	0.00674327	0.00781211	0.00933545	0.011436	0.0142531	0.0179415	0.0226711	0.0286238	0.0359915	0.0449717	0.0557625	0.0685566	0.0835339	0.100854	0.120645	0.142998	0.167956	0.195505	0.22557	0.258009	0.292612	0.329103	0.367147	0.406358	0.446313	0.486566	0.526666	0.566173	0.604674	0.641799	0.677229
3	0.00500995	0.00500995	0.00500995	0.00500995	0.00500999	0.00501019	0.00501093	0.00501319	0.00501902	0.00503247	0.00506075	0.00511597	0.00521747	0.00539486	0.00569186	0.00617116	0.00692021	0.00805828	0.00974449	0.012187	0.0156531	0.0204793	0.027081	0.0359608	0.0477122	0.0630168	0.0826319	0.107362	0.138013	0.17532	0.219849	0.271882	0.331277	0.397341	0.468742	0.543481	0.618985	0.692327	0.760557	0.821108
3	0.00500995	0.00500995	0.00500995	0.00500995	0.00500995	0.00500995	0.00500995	0.00500997	0.00501003	0.00501026	0.00501097	0.00501289	0.00501771	0.00502888	0.00505318	0.00510319	0.00520131	0.00538593	0.00572061	0.00630755	0.0073066	0.00896157	0.0116354	0.0158558	0.0223711	0.0322142	0.0467663	0.0678027	0.0974882	0.138268	0.192583	0.262334	0.348071	0.44802	0.557303	0.667944	0.770206	0.855248	0.918004	0.958625
3	0.00500995	0.00500995	0.00500995	0.00500995	0.00500995	0.00500995	0.00500996	0.00501001	0.00501019	0.00501076	0.00501237	0.00501648	0.00502613	0.00504722	0.00509065	0.00517561	0.0053346	0.00562069	0.00611797	0.00695605	0.00832964	0.0105244	0.01395	0.0191805	0.0270011	0.0384572	0.0548969	0.0779907	0.1097	0.152151	0.207374	0.276839	0.360805	0.457559	0.562796	0.669567	0.769224	0.853465	0.916863	0.958593
3	0.00500995	0.00500995	0.00500995	0.00500995	0.00500995	0.00500995	0.00500997	0.00501004	0.00501029	0.00501108	0.00501327	0.00501874	0.00503132	0.00505832	0.00511303	0.00521841	0.00541277	0.00575778	0.00634982	0.00733546	0.00893205	0.0114543	0.0153475	0.0212268	0.02992	0.0425095	0.0603602	0.0851156	0.118632	0.162815	0.219307	0.289029	0.371589	0.464715	0.563971	0.663063	0.754921	0.833346	0.894604	0.938188
3	0.00500995	0.00500995	0.00500995	0.00500995	0.00500995	0.00500995	0.00500996	0.00501002	0.00501022	0.00501087	0.00501268	0.00501727	0.00502795	0.00505114	0.0050986	0.00519093	0.00536273	0.00567031	0.00620235	0.00709488	0.00855123	0.0108682	0.0144692	0.0199443	0.0280952	0.0399813	0.0569561	0.0806759	0.113053	0.156111	0.211697	0.281021	0.364023	0.458715	0.560729	0.663468	0.759141	0.840609	0.903377	0.946742
3	0.00500995	0.00500995	0.00500995	0.00500995	0.00500995	0.00500995	0.00500997	0.00501004	0.00501029	0.00501107	0.00501324	0.00501866	0.00503113	0.00505791	0.00511216	0.00521666	0.00540943	0.00575163	0.00633892	0.00731671	0.00890071	0.0114033	0.0152666	0.0211013	0.0297301	0.0422287	0.059955	0.0845463	0.117856	0.16179	0.218009	0.28746	0.369797	0.462806	0.562101	0.661411	0.753639	0.832508	0.894183	0.938077
3	0.00500995	0.00500995	0.00500995	0.00500995	0.00500995	0.00500995	0.00500997	0.00501005	0.00501032	0.00501117	0.00501349	0.00501923	0.00503231	0.00506015	0.00511612	0.00522316	0.00541924	0.00576513	0.00635517	0.00733204	0.00890621	0.0113811	0.0151844	0.0209053	0.0293361	0.0415132	0.0587497	0.0826414	0.115023	0.157838	0.21288	0.281376	0.363406	0.457266	0.558968	0.66223	0.759285	0.842587	0.906929	0.95098
3	0.00500995	0.00500995	0.00500995	0.00500995	0.00500995	0.00500995	0.00500996	0.00501001	0.00501021	0.00501082	0.00501257	0.005017	0.00502736	0.00504997	0.00509642	0.0051871	0.00535644	0.00566058	0.00618829	0.00707609	0.0085286	0.0108453	0.0144545	0.0199538	0.0281566	0.0401387	0.0572733	0.081238	0.11396	0.157461	0.213547	0.283332	0.366596	0.461147	0.562445	0.663871	0.757858	0.83772	0.899457	0.942635
3	0.00500995	0.00500995	0.00500995	0.00500995	0.00500995	0.00500995	0.00500997	0.00501006	0.00501037	0.00501132	0.00501391	0.00502025	0.00503463	0.00506508	0.00512596	0.00524185	0.0054532	0.00582446	0.00645528	0.0074957	0.00916618	0.0117832	0.0157907	0.0217974	0.0306173	0.043308	0.0611976	0.0858826	0.119169	0.162925	0.218803	0.28781	0.369748	0.462635	0.562334	0.6627	0.756489	0.836979	0.89976	0.943846
3	0.00500995	0.00500995	0.00500995	0.00500995	0.00500995	0.00500995	0.00500996	0.00501001	0.00501021	0.00501082	0.00501256	0.00501697	0.00502729	0.00504979	0.00509598	0.00518611	0.00535435	0.00565638	0.00618023	0.0070612	0.00850206	0.0107995	0.0143777	0.0198285	0.0279581	0.0398322	0.0568136	0.0805693	0.11302	0.156189	0.211907	0.281331	0.364321	0.45878	0.560255	0.662153	0.756838	0.837454	0.899805	0.943325
3	0.00500995	0.00500995	0.00500995	0.00500995	0.00500995	0.00500995	0.00500998	0.00501008	0.00501045	0.00501157	0.00501459	0.00502195	0.00503852	0.00507337	0.00514267	0.00527389	0.005512	0.0059283	0.00663246	0.00778881	0.00963751	0.0125213	0.0169182	0.0234781	0.0330616	0.0467728	0.0659739	0.0922617	0.127377	0.173014	0.230502	0.300356	0.381775	0.472221	0.567327	0.661348	0.748193	0.822774	0.882145	0.925927
3	0.00500995	0.00500995	0.00500995	0.00500995	0.00500995	0.00500996	0.00500999	0.00501015	0.00501068	0.00501227	0.00501648	0.00502655	0.0050489	0.00509529	0.00518637	0.00535678	0.00566261	0.00619175	0.00707788	0.00851914	0.0108018	0.0143295	0.0196572	0.027528	0.0389059	0.0549963	0.0772352	0.107224	0.146582	0.196681	0.258281	0.331083	0.413353	0.501775	0.591726	0.678011	0.755892	0.822027	0.874968	0.915076
3	0.00500995	0.00500995	0.00500995	0.00500995	0.00500995	0.00500997	0.00501006	0.0050104	0.00501149	0.0050145	0.00502192	0.00503867	0.00507376	0.00514298	0.00527255	0.00550452	0.00590403	0.006569	0.00764284	0.00933051	0.0119184	0.0157977	0.0214917	0.0296833	0.0412413	0.0572376	0.0789456	0.107804	0.145328	0.192939	0.251711	0.32201	0.403087	0.492708	0.586992	0.680626	0.767617	0.842479	0.901544	0.943825
3	0.00500995	0.00500995	0.00500995	0.00500995	0.00500997	0.0050101	0.00501061	0.00501227	0.00501682	0.00502787	0.00505219	0.0051017	0.00519622	0.00536725	0.00566297	0.00615463	0.00694473	0.00817687	0.0100477	0.0128208	0.0168419	0.0225551	0.0305185	0.0414161	0.0560638	0.075401	0.100464	0.132329	0.172016	0.22035	0.277773	0.344131	0.418456	0.498811	0.582277	0.665135	0.743306	0.812972	0.871262	0.916772
3	0.00500995	0.00500995	0.00500995	0.00500995	0.00500995	0.00500996	0.00501001	0.0050102	0.00501085	0.00501271	0.00501751	0.00502874	0.00505309	0.00510263	0.00519808	0.00537358	0.00568348	0.00621156	0.00708345	0.00848285	0.0106721	0.0140173	0.0190184	0.0263417	0.0368527	0.0516423	0.0720351	0.0995638	0.135884	0.182605	0.241002	0.311625	0.393813	0.485262	0.581819	0.677739	0.766569	0.842524	0.901926	0.944048
3	0.00500995	0.00500995	0.00500995	0.00500995	0.00500996	0.00501004	0.00501037	0.00501148	0.00501465	0.00502258	0.00504053	0.00507803	0.0051513	0.00528674	0.00552558	0.00593005	0.00659132	0.00763942	0.00925548	0.0116862	0.0152606	0.0204083	0.027678	0.0377544	0.0514686	0.0697983	0.0938464	0.124791	0.163793	0.211849	0.269591	0.33703	0.4133	0.496436	0.583304	0.669777	0.751216	0.823227	0.882525	0.927611
3	0.00500995	0.00500995	0.00500995	0.00500995	0.00500995	0.00500998	0.00501011	0.00501058	0.00501205	0.00501599	0.00502549	0.0050465	0.00508974	0.00517357	0.00532809	0.00560072	0.0060639	0.00682504	0.00803935	0.00992589	0.0127869	0.0170304	0.0231949	0.0319744	0.0442396	0.0610486	0.0836366	0.113371	0.151651	0.199744	0.258525	0.328159	0.407742	0.495007	0.586243	0.676556	0.760561	0.833413	0.891863	0.934937
3	0.00500995	0.00500995	0.00500995	0.00500995	0.00500995	0.00500996	0.00501002	0.00501026	0.00501106	0.00501331	0.00501902	0.00503225	0.00506064	0.00511782	0.005227	0.00542609	0.00577487	0.0063648	0.00733201	0.00887398	0.0112707	0.0149099	0.0203169	0.0281855	0.0394082	0.0550965	0.0765807	0.10537	0.143053	0.191105	0.250595	0.321792	0.40373	0.493858	0.587962	0.680546	0.76574	0.838537	0.895945	0.937527
3	0.00500995	0.00500995	0.00500995	0.00500995	0.00500997	0.00501006	0.00501043	0.00501169	0.00501524	0.00502404	0.0050438	0.00508477	0.0051643	0.0053104	0.00556657	0.00599809	0.00670006	0.00780746	0.00950733	0.0120532	0.0157816	0.0211296	0.0286527	0.0390398	0.0531225	0.071871	0.096371	0.127769	0.167175	0.215518	0.273344	0.340576	0.416269	0.498425	0.583949	0.668852	0.748726	0.819461	0.878017	0.923016
3	0.00500995	0.00500995	0.00500995	0.00500995	0.00500995	0.00500996	0.00501001	0.00501021	0.00501088	0.00501283	0.00501789	0.00502981	0.00505581	0.00510899	0.00521197	0.0054022	0.00573956	0.0063167	0.00727306	0.00881302	0.0112289	0.0149289	0.0204689	0.0285867	0.0402315	0.0565808	0.0790283	0.109121	0.148417	0.198245	0.259358	0.331519	0.413132	0.501071	0.590892	0.67748	0.756029	0.822999	0.876702	0.917319
3	0.00500995	0.00500995	0.00500995	0.00500995	0.00500996	0.00501003	0.00501032	0.0050113	0.00501415	0.00502135	0.00503782	0.00507249	0.00514076	0.00526785	0.00549344	0.00587779	0.00650973	0.00751669	0.00907712	0.0114354	0.014919	0.0199576	0.0271025	0.0370449	0.0506277	0.0688461	0.0928282	0.123783	0.162907	0.211229	0.269402	0.337441	0.414439	0.498355	0.585936	0.672922	0.754557	0.826402	0.885216	0.929629
4	0.187497	0.235691	0.291598	0.353219	0.418681	0.486241	0.554282	0.621316	0.68598	0.747042	0.803395	0.854063	0.898195	0.935069	0.964089	0.984789	0.99683	1	0.994215	0.979519	0.956084	0.92421	0.884322	0.836977	0.782856	0.722771	0.657658	0.588585	0.516744	0.443456	0.370171	0.298464	0.230042	0.166735	0.110503	0.0634349	0.0277449	0.00577635	0	0.0130144
4	0.427332	0.462766	0.503821	0.548997	0.596888	0.646182	0.695662	0.744204	0.790779	0.83445	0.874377	0.90981	0.940098	0.964679	0.983089	0.994955	1	0.99804	0.988986	0.972842	0.949705	0.919769	0.88332	0.840738	0.792497	0.739166	0.681407	0.619975	0.555723	0.489593	0.422624	0.355948	0.290793	0.228477	0.170415	0.118116	0.0731815	0.0373082	0.0122863	0
4	0.432953	0.468083	0.508783	0.553566	0.601038	0.649896	0.698934	0.747035	0.793179	0.836437	0.875973	0.911046	0.941005	0.965297	0.983457	0.995117	1	0.997924	0.988798	0.972627	0.949506	0.919625	0.883268	0.840811	0.792722	0.739565	0.681995	0.620761	0.556706	0.490764	0.423964	0.357428	0.292371	0.230101	0.172019	0.11962	0.0744905	0.0383127	0.0128601	0
4	0.0692883	0.123656	0.186752	0.256336	0.330312	0.406728	0.483775	0.559789	0.63325	0.702782	0.767153	0.825275	0.876204	0.91914	0.953428	0.978555	0.994153	1	0.996015	0.982262	0.958951	0.926433	0.885205	0.835908	0.779326	0.716388	0.648167	0.575879	0.500884	0.424689	0.348941	0.275435	0.206105	0.143035	0.0884477	0.0447135	0.0143452	0	0.00447914	0.0307279
4	0.376633	0.414816	0.45907	0.507786	0.559459	0.612684	0.666155	0.718671	0.76913	0.816532	0.859978	0.898671	0.931913	0.959111	0.979769	0.993496	1	0.999091	0.990681	0.974781	0.951506	0.921071	0.883791	0.840085	0.790471	0.735569	0.676102	0.61289	0.546858	0.479032	0.410538	0.342603	0.276556	0.213828	0.15595	0.104555	0.0613761	0.0282496	0.0071116	0
4	0.428584	0.46395	0.504926	0.550014	0.597812	0.647009	0.696391	0.744835	0.791314	0.834893	0.874732	0.910085	0.9403	0.964817	0.983171	0.994991	1	0.998014	0.988944	0.972794	0.949661	0.919737	0.883309	0.840754	0.792547	0.739255	0.681538	0.62015	0.555942	0.489854	0.422922	0.356278	0.291144	0.228838	0.170772	0.118451	0.0734731	0.0375319	0.0124141	0
4	0.203802	0.251141	0.306052	0.366571	0.430855	0.49719	0.563985	0.629776	0.693224	0.753116	0.808363	0.858003	0.901199	0.937239	0.965537	0.985633	0.99719	1	0.993978	0.979164	0.955727	0.923957	0.884273	0.837218	0.783459	0.723791	0.659134	0.590532	0.519156	0.446301	0.373389	0.301967	0.233706	0.170406	0.113988	0.0665015	0.0301208	0.00714524	0	0.0112356
4	0.228179	0.274239	0.327662	0.386532	0.449055	0.513557	0.57849	0.642424	0.704054	0.762197	0.81579	0.863893	0.90569	0.940484	0.967703	0.986894	0.997729	1	0.993623	0.978634	0.955193	0.92358	0.8842	0.837577	0.78436	0.725316	0.661339	0.593442	0.522761	0.450554	0.3782	0.307203	0.239185	0.175894	0.119197	0.0710861	0.0336727	0.00919175	0	0.00857628
4	0.325343	0.366298	0.413777	0.466064	0.521552	0.578739	0.636236	0.692759	0.747136	0.798301	0.845297	0.887276	0.9235	0.953337	0.976264	0.991869	0.999847	1	0.992241	0.976591	0.95318	0.922244	0.884131	0.839296	0.788302	0.731822	0.670637	0.605636	0.537817	0.468287	0.398262	0.329065	0.262128	0.198993	0.141309	0.0908349	0.0494372	0.0190913	0.0018814	0
4	0.233233	0.279029	0.332143	0.390672	0.452829	0.516951	0.581497	0.645047	0.7063	0.76408	0.81733	0.865115	0.906621	0.941157	0.968152	0.987155	0.99784	1	0.993549	0.978524	0.955082	0.923502	0.884185	0.837652	0.784546	0.725633	0.661797	0.594046	0.523509	0.451436	0.379198	0.308288	0.240321	0.177032	0.120278	0.0720368	0.0344092	0.00961612	0	0.00802483
4	0.355664	0.394984	0.440561	0.490742	0.543979	0.598829	0.653951	0.708111	0.760176	0.809121	0.854023	0.894064	0.928528	0.956808	0.978396	0.992893	1	0.999526	0.991382	0.975583	0.952251	0.921609	0.883986	0.839815	0.789633	0.734082	0.673907	0.609959	0.543192	0.474665	0.405539	0.337083	0.270668	0.20777	0.149967	0.0989459	0.0564935	0.024503	0.00497138	0
4	0.209724	0.256752	0.311302	0.37142	0.435276	0.501166	0.567508	0.632848	0.695855	0.755322	0.810167	0.859434	0.90229	0.938028	0.966063	0.985939	0.997321	1	0.993891	0.979036	0.955597	0.923866	0.884255	0.837305	0.783678	0.724162	0.65967	0.591239	0.520031	0.447334	0.374558	0.303239	0.235037	0.171739	0.115253	0.0676152	0.0309836	0.00764237	0	0.0105896
4	0.34698	0.386771	0.432895	0.483683	0.537568	0.593091	0.648897	0.703737	0.756468	0.806052	0.851557	0.892155	0.927126	0.955854	0.977827	0.992643	1	0.999706	0.991672	0.975915	0.952559	0.921832	0.884066	0.839703	0.789286	0.733466	0.672999	0.608746	0.541674	0.472856	0.403469	0.334797	0.26823	0.20526	0.14749	0.096623	0.0544714	0.0229513	0.00408502	0
4	0.0527848	0.108009	0.172104	0.242794	0.317953	0.395599	0.473898	0.551161	0.625847	0.69656	0.762049	0.821212	0.873092	0.916879	0.951908	0.977661	0.993767	1	0.996281	0.982679	0.959405	0.926821	0.885432	0.835891	0.778997	0.715694	0.647076	0.574378	0.498986	0.42243	0.346386	0.272678	0.203275	0.140292	0.0859918	0.0427823	0.013218	0	0.00597538	0.0341377
4	0.197435	0.245108	0.300408	0.361357	0.426101	0.492914	0.560196	0.626472	0.690395	0.750744	0.806423	0.856465	0.900026	0.936392	0.964972	0.985304	0.99705	1	0.99407	0.979303	0.955867	0.924056	0.884292	0.837124	0.783224	0.723393	0.658558	0.589772	0.518214	0.44519	0.372132	0.300599	0.232275	0.168972	0.112627	0.065304	0.029193	0.00661071	0	0.0119302
4	0.0806865	0.134462	0.196869	0.265689	0.338848	0.414414	0.490596	0.565747	0.638363	0.70708	0.770678	0.828081	0.878354	0.920702	0.954478	0.979172	0.99442	1	0.995831	0.981975	0.958637	0.926166	0.885049	0.835921	0.779554	0.716868	0.64892	0.576915	0.502195	0.426249	0.350706	0.277338	0.20806	0.144929	0.0901438	0.0460473	0.0151237	0	0.00344575	0.0283729
4	0.42274	0.458423	0.499768	0.545264	0.593498	0.643148	0.69299	0.741892	0.788818	0.832827	0.873073	0.908801	0.939356	0.964175	0.982788	0.994823	1	0.998135	0.98914	0.973017	0.949868	0.919887	0.883363	0.840679	0.792314	0.73884	0.680926	0.619334	0.55492	0.488636	0.421529	0.35474	0.289503	0.22715	0.169105	0.116888	0.0721123	0.0364878	0.0118176	0
4	0.394674	0.431879	0.474995	0.522451	0.572778	0.624604	0.676655	0.727757	0.776834	0.822908	0.865102	0.902635	0.934826	0.961092	0.98095	0.994015	1	0.998717	0.990078	0.974091	0.950865	0.920608	0.883623	0.840317	0.791192	0.736849	0.677989	0.615411	0.550013	0.48279	0.414839	0.347352	0.281622	0.219041	0.161098	0.109381	0.0655771	0.0314731	0.00895304	0
4	0.323073	0.364148	0.411767	0.464209	0.519862	0.577222	0.634893	0.691591	0.746138	0.797466	0.844617	0.886739	0.923093	0.953044	0.976071	0.991758	0.9998	1	0.99227	0.976632	0.953215	0.922259	0.884111	0.839228	0.788175	0.731628	0.67037	0.605292	0.537398	0.467796	0.397706	0.328455	0.261482	0.198332	0.140659	0.0902273	0.0489097	0.0186875	0.00165112	0
4	0.219508	0.266023	0.319976	0.379433	0.442582	0.507736	0.573331	0.637925	0.700202	0.758967	0.813148	0.861798	0.904093	0.93933	0.966932	0.986445	0.997537	1	0.993749	0.978823	0.955383	0.923715	0.884226	0.837449	0.784039	0.724774	0.660555	0.592407	0.521479	0.449041	0.376489	0.30534	0.237236	0.173942	0.117344	0.0694555	0.0324094	0.00846386	0	0.00952212
4	0.0863545	0.139836	0.2019	0.27034	0.343093	0.418236	0.493988	0.56871	0.640905	0.709217	0.772431	0.829477	0.879422	0.921479	0.955	0.979479	0.994553	1	0.995739	0.981832	0.958482	0.926033	0.884972	0.835927	0.779668	0.717106	0.649295	0.57743	0.502847	0.427025	0.351584	0.278285	0.209032	0.145871	0.0909872	0.0467105	0.0155108	0	0.00293188	0.0272018
4	0.146564	0.196904	0.255311	0.319699	0.388121	0.458757	0.529926	0.600077	0.667794	0.731793	0.790925	0.844173	0.890655	0.92962	0.960454	0.982672	0.995926	1	0.994811	0.98041	0.956981	0.924843	0.884445	0.836373	0.781344	0.72021	0.653955	0.583697	0.510689	0.436314	0.362091	0.289672	0.220842	0.157519	0.101756	0.0557365	0.0217806	0.00233989	0	0.0174798
4	0.403471	0.440199	0.48276	0.529602	0.579273	0.630417	0.681775	0.732188	0.78059	0.826017	0.8676	0.904568	0.936246	0.962058	0.981526	0.994268	1	0.998535	0.989784	0.973754	0.950553	0.920382	0.883542	0.840431	0.791544	0.737473	0.67891	0.616641	0.551551	0.484623	0.416936	0.349668	0.284093	0.221583	0.163607	0.111734	0.0676255	0.0330449	0.00985091	0
4	0.37864	0.416714	0.460841	0.509417	0.560941	0.614009	0.667323	0.719682	0.769987	0.817241	0.860548	0.899112	0.932237	0.959331	0.9799	0.993554	1	0.99905	0.990614	0.974704	0.951435	0.921019	0.883772	0.840111	0.790551	0.735712	0.676311	0.61317	0.547209	0.47945	0.411016	0.343131	0.27712	0.214408	0.156523	0.105091	0.0618434	0.0286081	0.00731641	0
4	0.209372	0.256418	0.31099	0.371132	0.435013	0.500929	0.567299	0.632666	0.695699	0.755191	0.81006	0.859349	0.902225	0.937981	0.966032	0.985921	0.997313	1	0.993897	0.979043	0.955605	0.923871	0.884257	0.8373	0.783665	0.72414	0.659638	0.591197	0.519979	0.447273	0.374488	0.303163	0.234958	0.17166	0.115178	0.067549	0.0309323	0.00761285	0	0.010628
4	0.432937	0.468068	0.508769	0.553553	0.601026	0.649886	0.698924	0.747027	0.793172	0.836431	0.875969	0.911042	0.941003	0.965295	0.983456	0.995116	1	0.997924	0.988799	0.972627	0.949506	0.919626	0.883268	0.84081	0.792721	0.739564	0.681993	0.620759	0.556703	0.49076	0.42396	0.357424	0.292367	0.230096	0.172014	0.119615	0.0744867	0.0383098	0.0128584	0
4	0.114169	0.166206	0.226587	0.293164	0.363923	0.436992	0.510634	0.58325	0.653381	0.719704	0.781034	0.836325	0.884667	0.92529	0.957562	0.980985	0.995205	1	0.99529	0.981131	0.957716	0.92538	0.88459	0.835956	0.780223	0.718275	0.651134	0.579958	0.506046	0.430832	0.35589	0.28293	0.213802	0.150493	0.0951262	0.0499653	0.0174104	0	0.000410174	0.0214551
4	0.0911765	0.144407	0.206179	0.274297	0.346704	0.421488	0.496874	0.571231	0.643068	0.711035	0.773923	0.830664	0.880332	0.92214	0.955444	0.97974	0.994666	1	0.995661	0.98171	0.958349	0.925919	0.884905	0.835932	0.779764	0.717309	0.649614	0.577868	0.503402	0.427685	0.35233	0.27909	0.209859	0.146672	0.0917048	0.0472748	0.0158401	0	0.00249471	0.0262056
4	0.202477	0.249885	0.304878	0.365486	0.429866	0.4963	0.563196	0.629088	0.692635	0.752622	0.807959	0.857683	0.900955	0.937063	0.96542	0.985564	0.997161	1	0.993997	0.979193	0.955756	0.923978	0.884277	0.837198	0.78341	0.723708	0.659014	0.590374	0.51896	0.44607	0.373127	0.301682	0.233409	0.170107	0.113705	0.0662523	0.0299277	0.007034	0	0.0113801
4	0.42275	0.458433	0.499777	0.545273	0.593505	0.643155	0.692996	0.741897	0.788823	0.832831	0.873076	0.908804	0.939358	0.964176	0.982789	0.994823	1	0.998135	0.989139	0.973017	0.949868	0.919887	0.883363	0.840679	0.792314	0.738841	0.680927	0.619335	0.554922	0.488639	0.421532	0.354743	0.289506	0.227153	0.169108	0.11689	0.0721147	0.0364896	0.0118187	0
4	0.29086	0.333634	0.38323	0.437861	0.495854	0.555645	0.615788	0.674948	0.731904	0.785548	0.834887	0.879039	0.917237	0.948828	0.97327	0.990136	0.999113	1	0.99271	0.97727	0.953819	0.922611	0.884012	0.838503	0.786676	0.729239	0.667011	0.600927	0.532033	0.46149	0.390572	0.320666	0.253273	0.190006	0.132593	0.0828749	0.0428061	0.0144541	0	0.00173819
4	0.140301	0.190969	0.249758	0.31457	0.383444	0.454551	0.526199	0.596827	0.665011	0.729459	0.789016	0.84266	0.889501	0.928787	0.959897	0.982348	0.995788	1	0.994902	0.980546	0.957118	0.924939	0.884464	0.83628	0.781112	0.719818	0.653388	0.582949	0.509762	0.435221	0.360855	0.288327	0.219434	0.156109	0.100417	0.0545585	0.0208679	0.00181404	0	0.0181631
4	0.131301	0.182442	0.24178	0.307201	0.376725	0.448509	0.520844	0.592157	0.661012	0.726107	0.786274	0.840485	0.887843	0.927589	0.959098	0.981883	0.995589	1	0.995033	0.980742	0.957316	0.925079	0.884491	0.836147	0.78078	0.719255	0.652574	0.581875	0.508431	0.433651	0.359079	0.286394	0.217412	0.154083	0.0984938	0.0528659	0.0195565	0.00105848	0	0.0191449
4	0.352771	0.392247	0.438006	0.48839	0.541843	0.596917	0.652267	0.706653	0.758941	0.808099	0.853201	0.893428	0.928061	0.95649	0.978207	0.992809	1	0.999586	0.991478	0.975694	0.952354	0.921683	0.884013	0.839777	0.789517	0.733877	0.673605	0.609555	0.542686	0.474062	0.404849	0.336322	0.269856	0.206933	0.149142	0.0981718	0.0558197	0.0239859	0.00467602	0
4	0.392784	0.430092	0.473326	0.520915	0.571383	0.623355	0.675555	0.726805	0.776027	0.82224	0.864565	0.90222	0.934521	0.960885	0.980827	0.993961	1	0.998756	0.990141	0.974163	0.950932	0.920656	0.883641	0.840293	0.791116	0.736715	0.677792	0.615147	0.549682	0.482397	0.414388	0.346854	0.281092	0.218495	0.160558	0.108875	0.065137	0.0311354	0.00876012	0
4	0.441539	0.476203	0.516362	0.560545	0.607376	0.655569	0.703931	0.75136	0.796846	0.839471	0.878412	0.912932	0.942391	0.96624	0.984019	0.995364	1	0.997746	0.988511	0.972298	0.949201	0.919405	0.883188	0.840921	0.793065	0.740174	0.682893	0.621961	0.558207	0.492552	0.426011	0.359688	0.294782	0.232582	0.174469	0.121916	0.0764898	0.0398467	0.0137364	0
4	0.309555	0.351346	0.3998	0.453165	0.509804	0.568189	0.626901	0.684636	0.740196	0.792498	0.840568	0.883542	0.920668	0.951304	0.97492	0.991096	0.999522	1	0.992443	0.976874	0.953427	0.922347	0.883989	0.838821	0.787419	0.730472	0.668778	0.603247	0.5349	0.464868	0.394394	0.324829	0.257639	0.194397	0.136789	0.0866104	0.0457693	0.016283	0.000280091	0
4	0.138432	0.189199	0.248102	0.31304	0.382049	0.453297	0.525087	0.595858	0.664181	0.728763	0.788447	0.842208	0.889157	0.928538	0.959732	0.982252	0.995747	1	0.994929	0.980587	0.957159	0.924968	0.884469	0.836253	0.781043	0.719701	0.653219	0.582726	0.509486	0.434895	0.360486	0.287926	0.219015	0.155689	0.100018	0.0542071	0.0205957	0.00165719	0	0.0183669
4	0.357199	0.396435	0.441915	0.491989	0.545112	0.599842	0.654844	0.708883	0.760832	0.809664	0.854459	0.894401	0.928776	0.956976	0.978496	0.992937	1	0.999494	0.99133	0.975525	0.952196	0.921569	0.883971	0.839834	0.789694	0.734191	0.674068	0.610174	0.54346	0.474984	0.405905	0.337487	0.271099	0.208213	0.150405	0.0993562	0.0568507	0.0247771	0.00512797	0
4	0.103336	0.155935	0.216972	0.284274	0.35581	0.429687	0.504151	0.577587	0.648522	0.715619	0.777683	0.833658	0.882624	0.923806	0.956564	0.980399	0.994951	1	0.995465	0.981404	0.958014	0.925634	0.884739	0.835945	0.780007	0.71782	0.650418	0.578973	0.5048	0.429349	0.354213	0.281121	0.211944	0.148693	0.0935141	0.0486976	0.0166706	0	0.00139233	0.0236933
4	0.332488	0.373064	0.420102	0.471902	0.526867	0.583513	0.640459	0.696435	0.750276	0.800926	0.847437	0.888966	0.924781	0.954256	0.976873	0.992219	0.999994	1	0.99215	0.976464	0.953068	0.922198	0.884195	0.839511	0.788702	0.732433	0.671478	0.606717	0.539137	0.469834	0.400012	0.330981	0.264159	0.201072	0.143355	0.0927465	0.0510969	0.0203622	0.00260602	0
4	0.316937	0.358337	0.406335	0.459196	0.515296	0.573121	0.631265	0.688434	0.743441	0.795211	0.842779	0.885288	0.921992	0.952254	0.975549	0.991457	0.999674	1	0.992349	0.976742	0.953311	0.922299	0.884056	0.839043	0.787832	0.731103	0.669647	0.604364	0.536264	0.466467	0.396202	0.326809	0.259738	0.196546	0.138902	0.0885855	0.0474842	0.017596	0.00102876	0
4	0.151646	0.20172	0.259816	0.323861	0.391914	0.462169	0.53295	0.602714	0.670051	0.733686	0.792473	0.845401	0.891591	0.930297	0.960905	0.982935	0.996038	1	0.994737	0.980299	0.95687	0.924764	0.88443	0.836448	0.781532	0.720528	0.654415	0.584304	0.511441	0.437201	0.363094	0.290764	0.221984	0.158663	0.102842	0.0566923	0.022521	0.00276651	0	0.0169254
4	0.123731	0.175268	0.235069	0.301001	0.371073	0.443425	0.516339	0.588229	0.657649	0.723286	0.783968	0.838656	0.886448	0.926581	0.958426	0.981491	0.995422	1	0.995143	0.980907	0.957482	0.925196	0.884513	0.836036	0.7805	0.718781	0.651889	0.580971	0.507311	0.43233	0.357584	0.284768	0.21571	0.152379	0.096876	0.0514421	0.0184535	0.000422922	0	0.0199708
4	0.268183	0.312145	0.363126	0.419291	0.478922	0.540418	0.602294	0.663181	0.721828	0.7771	0.827978	0.873559	0.91306	0.945809	0.971256	0.988963	0.998612	1	0.99304	0.977763	0.954316	0.922962	0.88408	0.838168	0.785838	0.72782	0.664959	0.598219	0.528679	0.457534	0.386096	0.315795	0.248176	0.1849	0.127747	0.0786099	0.0395018	0.0125503	0	0.00421212
4	0.387618	0.425206	0.468766	0.516716	0.567569	0.619942	0.672548	0.724203	0.773821	0.820415	0.863098	0.901084	0.933687	0.960317	0.980488	0.993812	1	0.998863	0.990314	0.974361	0.951116	0.920789	0.883689	0.840226	0.79091	0.736349	0.677251	0.614425	0.548779	0.481321	0.413157	0.345495	0.279641	0.217002	0.159084	0.107493	0.0639341	0.0302124	0.00823283	0
4	0.356267	0.395554	0.441093	0.491232	0.544424	0.599227	0.654302	0.708414	0.760434	0.809335	0.854195	0.894196	0.928626	0.956874	0.978436	0.99291	1	0.999513	0.991361	0.97556	0.952229	0.921593	0.88398	0.839822	0.789657	0.734125	0.67397	0.610044	0.543298	0.47479	0.405683	0.337242	0.270838	0.207944	0.150139	0.0991072	0.0566339	0.0246107	0.00503294	0
4	0.347394	0.387162	0.43326	0.484019	0.537873	0.593364	0.649138	0.703945	0.756645	0.806198	0.851674	0.892246	0.927193	0.955899	0.977854	0.992655	1	0.999697	0.991658	0.9759	0.952545	0.921821	0.884062	0.839708	0.789302	0.733495	0.673042	0.608803	0.541746	0.472942	0.403568	0.334906	0.268346	0.20538	0.147608	0.0967336	0.0545676	0.0230252	0.00412723	0
4	0.222213	0.268586	0.322373	0.381647	0.4446	0.509551	0.57494	0.639328	0.701404	0.759974	0.813972	0.862452	0.904591	0.93969	0.967173	0.986585	0.997597	1	0.99371	0.978764	0.955324	0.923673	0.884218	0.837489	0.784139	0.724943	0.6608	0.59273	0.521879	0.449513	0.377023	0.305921	0.237844	0.174551	0.117922	0.069964	0.0328034	0.00869088	0	0.00922713
4	0.327718	0.368547	0.41588	0.468005	0.523319	0.580326	0.63764	0.693981	0.74818	0.799173	0.846008	0.887838	0.923926	0.953642	0.976466	0.991986	0.999896	1	0.992211	0.976549	0.953143	0.922229	0.884152	0.839367	0.788435	0.732025	0.670917	0.605995	0.538256	0.468802	0.398844	0.329702	0.262803	0.199684	0.141989	0.0914703	0.0499889	0.0195137	0.00212226	0
4	0.242104	0.287434	0.340008	0.397936	0.459452	0.522908	0.586776	0.64965	0.710242	0.767385	0.820032	0.867258	0.908255	0.942338	0.968939	0.987614	0.998036	1	0.99342	0.978331	0.954888	0.923365	0.884158	0.837783	0.784874	0.726188	0.6626	0.595105	0.524821	0.452984	0.380949	0.310194	0.242315	0.179029	0.122173	0.0737052	0.0357018	0.0103609	0	0.00705709
4	0.230092	0.276052	0.329358	0.388099	0.450483	0.514842	0.579628	0.643417	0.704904	0.76291	0.816373	0.864356	0.906042	0.940739	0.967872	0.986993	0.997771	1	0.993595	0.978592	0.955151	0.923551	0.884194	0.837606	0.78443	0.725436	0.661513	0.593671	0.523044	0.450888	0.378578	0.307613	0.239615	0.176324	0.119606	0.0714459	0.0339514	0.00935235	0	0.00836759
4	0.411542	0.447832	0.489884	0.536162	0.585231	0.635749	0.686472	0.736252	0.784037	0.82887	0.869892	0.906341	0.937549	0.962945	0.982055	0.994501	1	0.998368	0.989514	0.973446	0.950266	0.920175	0.883467	0.840535	0.791866	0.738046	0.679754	0.617769	0.552962	0.486304	0.41886	0.351792	0.286359	0.223915	0.16591	0.113892	0.0695048	0.034487	0.0106747	0
4	0.135959	0.186855	0.245909	0.311015	0.380202	0.451636	0.523615	0.594574	0.663082	0.727842	0.787694	0.84161	0.888701	0.928209	0.959512	0.982124	0.995692	1	0.994965	0.980641	0.957214	0.925007	0.884477	0.836216	0.780952	0.719546	0.652995	0.582431	0.50912	0.434464	0.359998	0.287394	0.218459	0.155132	0.0994892	0.0537419	0.0202352	0.00144952	0	0.0186368
4	0.411258	0.447564	0.489633	0.535931	0.585021	0.635561	0.686307	0.736109	0.783915	0.828769	0.869812	0.906279	0.937503	0.962914	0.982036	0.994492	1	0.998373	0.989523	0.973457	0.950276	0.920182	0.88347	0.840531	0.791855	0.738026	0.679725	0.617729	0.552912	0.486245	0.418792	0.351717	0.286279	0.223832	0.165829	0.113816	0.0694386	0.0344362	0.0106457	0
4	0.164762	0.214148	0.271443	0.334601	0.401707	0.470976	0.540754	0.609519	0.675879	0.738572	0.796469	0.84857	0.894007	0.932043	0.96207	0.983613	0.996328	1	0.994546	0.980014	0.956582	0.924561	0.88439	0.836641	0.782016	0.721348	0.655601	0.58587	0.513381	0.439489	0.365683	0.293581	0.224932	0.161616	0.105645	0.0591591	0.0244322	0.00386766	0	0.0154946
4	0.259604	0.304016	0.355521	0.412266	0.472517	0.534658	0.597189	0.65873	0.718016	0.773904	0.825364	0.871487	0.911479	0.944667	0.970494	0.988519	0.998423	1	0.993165	0.97795	0.954504	0.923094	0.884106	0.838041	0.785521	0.727283	0.664183	0.597195	0.52741	0.456037	0.384403	0.313953	0.246248	0.182969	0.125913	0.0769964	0.0382517	0.01183	0	0.00514803
4	0.196852	0.244555	0.299891	0.360879	0.425666	0.492523	0.559849	0.62617	0.690136	0.750527	0.806246	0.856324	0.899919	0.936314	0.96492	0.985273	0.997037	1	0.994079	0.979316	0.955879	0.924065	0.884294	0.837115	0.783202	0.723356	0.658505	0.589702	0.518127	0.445088	0.372017	0.300474	0.232144	0.168841	0.112503	0.0651944	0.0291081	0.00656175	0	0.0119938
4	0.174111	0.223007	0.279731	0.342257	0.408687	0.477254	0.546317	0.61437	0.680033	0.742055	0.799317	0.850829	0.895729	0.933287	0.9629	0.984097	0.996535	1	0.99441	0.979811	0.956378	0.924417	0.884362	0.836779	0.782362	0.721933	0.656447	0.586987	0.514764	0.44112	0.367529	0.295589	0.227033	0.163721	0.107643	0.0609174	0.0257945	0.00465257	0	0.0144746
4	0.331706	0.372323	0.41941	0.471263	0.526286	0.582991	0.639997	0.696033	0.749933	0.800639	0.847202	0.888781	0.924641	0.954156	0.976806	0.992181	0.999978	1	0.99216	0.976478	0.95308	0.922203	0.884188	0.839487	0.788658	0.732366	0.671386	0.606599	0.538993	0.469665	0.399821	0.330771	0.263937	0.200845	0.143131	0.0925373	0.0509153	0.0202231	0.00252673	0
4	0.30921	0.351019	0.399494	0.452883	0.509547	0.567958	0.626697	0.684458	0.740045	0.792372	0.840465	0.88346	0.920606	0.95126	0.974891	0.991079	0.999515	1	0.992447	0.97688	0.953432	0.922349	0.883986	0.838811	0.7874	0.730442	0.668737	0.603195	0.534836	0.464794	0.394309	0.324737	0.257541	0.194296	0.13669	0.086518	0.0456891	0.0162216	0.00024506	0
4	0.325963	0.366885	0.414326	0.466571	0.522013	0.579153	0.636602	0.693078	0.747408	0.798528	0.845482	0.887423	0.923611	0.953416	0.976317	0.9919	0.999859	1	0.992233	0.97658	0.95317	0.92224	0.884137	0.839315	0.788337	0.731875	0.67071	0.60573	0.537932	0.468422	0.398414	0.329231	0.262304	0.199173	0.141486	0.0910007	0.0495812	0.0192016	0.00194427	0
4	0.323636	0.364681	0.412266	0.46467	0.520281	0.577598	0.635226	0.691881	0.746385	0.797673	0.844785	0.886873	0.923194	0.953117	0.976119	0.991786	0.999812	1	0.992263	0.976622	0.953206	0.922255	0.884116	0.839245	0.788207	0.731676	0.670436	0.605378	0.537502	0.467918	0.397844	0.328607	0.261642	0.198496	0.14082	0.0903781	0.0490405	0.0187877	0.00170825	0
4	0.301669	0.343875	0.392812	0.446712	0.503923	0.562902	0.622219	0.680556	0.736706	0.789575	0.83818	0.881651	0.919228	0.950267	0.97423	0.990695	0.999352	1	0.992553	0.977035	0.953582	0.922444	0.88398	0.838662	0.787075	0.729915	0.667989	0.602218	0.533632	0.463376	0.392706	0.322988	0.255702	0.192439	0.134903	0.0849077	0.044381	0.0153615	0	0.000559056
4	0.354974	0.394331	0.439951	0.490181	0.54347	0.598373	0.653549	0.707763	0.759882	0.808878	0.853827	0.893912	0.928417	0.956732	0.978351	0.992873	1	0.99954	0.991405	0.97561	0.952275	0.921626	0.883992	0.839806	0.789605	0.734033	0.673835	0.609863	0.543072	0.474521	0.405375	0.336902	0.270474	0.20757	0.14977	0.0987612	0.0563328	0.0243796	0.00490093	0
4	0.445953	0.480378	0.520258	0.564133	0.610635	0.658486	0.7065	0.753583	0.79873	0.841032	0.879665	0.913902	0.943104	0.966724	0.984308	0.995491	1	0.997654	0.988364	0.972129	0.949044	0.919292	0.883147	0.840978	0.793242	0.740487	0.683355	0.622578	0.558979	0.493472	0.427063	0.36085	0.296022	0.233857	0.175728	0.123097	0.0775176	0.0406354	0.0141869	0
4	0.148818	0.19904	0.257309	0.321545	0.389803	0.46027	0.531267	0.601246	0.668795	0.732632	0.791611	0.844717	0.89107	0.92992	0.960654	0.982789	0.995976	1	0.994778	0.980361	0.956932	0.924808	0.884438	0.836406	0.781427	0.720351	0.654159	0.583966	0.511022	0.436707	0.362536	0.290156	0.221349	0.158027	0.102237	0.0561604	0.0221089	0.00252909	0	0.0172339
4	0.412464	0.448705	0.490698	0.536912	0.585912	0.636358	0.687009	0.736717	0.78443	0.829196	0.870154	0.906544	0.937698	0.963046	0.982115	0.994527	1	0.998348	0.989483	0.97341	0.950233	0.920151	0.883458	0.840547	0.791903	0.738111	0.679851	0.617898	0.553123	0.486496	0.41908	0.352035	0.286618	0.224181	0.166173	0.114139	0.0697195	0.0346517	0.0107688	0
4	0.291684	0.334415	0.383961	0.438537	0.496469	0.556198	0.616278	0.675375	0.73227	0.785855	0.835138	0.879238	0.917389	0.948938	0.973343	0.990179	0.999131	1	0.992698	0.977252	0.953801	0.922598	0.88401	0.838515	0.786706	0.72929	0.667086	0.601025	0.532155	0.461634	0.390735	0.320843	0.253458	0.190191	0.132769	0.0830299	0.0429262	0.0145233	0	0.00164826
4	0.125088	0.176554	0.236272	0.302113	0.372086	0.444337	0.517147	0.588934	0.658252	0.723792	0.784382	0.838984	0.886698	0.926762	0.958546	0.981561	0.995452	1	0.995124	0.980877	0.957452	0.925175	0.884509	0.836056	0.78055	0.718866	0.652012	0.581133	0.507512	0.432567	0.357852	0.285059	0.216015	0.152684	0.0971661	0.0516974	0.0186512	0.000536877	0	0.0198227
4	0.345253	0.385137	0.431371	0.482279	0.536293	0.59195	0.647892	0.702867	0.755731	0.805442	0.851066	0.891776	0.926847	0.955664	0.977714	0.992593	1	0.999742	0.99173	0.975981	0.952621	0.921876	0.884082	0.839681	0.789217	0.733343	0.672818	0.608504	0.541372	0.472496	0.403057	0.334343	0.267745	0.204761	0.146997	0.096161	0.0540692	0.0226427	0.00390873	0
4	0.152431	0.202464	0.260512	0.324504	0.392501	0.462697	0.533417	0.603121	0.6704	0.733978	0.792712	0.845591	0.891736	0.930401	0.960975	0.982976	0.996056	1	0.994726	0.980282	0.956853	0.924752	0.884427	0.836459	0.781561	0.720577	0.654486	0.584398	0.511557	0.437338	0.363249	0.290933	0.222161	0.15884	0.10301	0.05684	0.0226355	0.00283247	0	0.0168397
4	0.0540336	0.109193	0.173212	0.243819	0.318888	0.396441	0.474645	0.551814	0.626407	0.69703	0.762435	0.82152	0.873328	0.91705	0.952023	0.977729	0.993796	1	0.996261	0.982647	0.959371	0.926791	0.885415	0.835892	0.779021	0.715747	0.647158	0.574492	0.49913	0.422601	0.34658	0.272887	0.203489	0.1405	0.0861777	0.0429284	0.0133033	0	0.00586217	0.0338797
4	0.431282	0.466502	0.507308	0.552208	0.599804	0.648792	0.697961	0.746194	0.792466	0.835846	0.875499	0.910678	0.940735	0.965113	0.983347	0.995069	1	0.997958	0.988854	0.972691	0.949565	0.919668	0.883284	0.840789	0.792655	0.739446	0.68182	0.620528	0.556413	0.490416	0.423566	0.356988	0.291902	0.229618	0.171542	0.119173	0.0741014	0.038014	0.0126895	0
4	0.200794	0.24829	0.303386	0.364107	0.428609	0.49517	0.562195	0.628215	0.691887	0.751995	0.807447	0.857276	0.900645	0.936839	0.96527	0.985477	0.997124	1	0.994021	0.97923	0.955793	0.924004	0.884282	0.837173	0.783348	0.723603	0.658862	0.590173	0.518711	0.445776	0.372795	0.301321	0.23303	0.169728	0.113345	0.0659357	0.0296824	0.00689268	0	0.0115638
4	0.271299	0.315098	0.365889	0.421843	0.481249	0.54251	0.604148	0.664798	0.723213	0.778261	0.828927	0.874312	0.913634	0.946224	0.971532	0.989124	0.998681	1	0.992995	0.977696	0.954248	0.922914	0.884071	0.838214	0.785953	0.728015	0.665241	0.598591	0.52914	0.458077	0.386711	0.316465	0.248876	0.185602	0.128412	0.0791959	0.0399558	0.0128119	0	0.00387218
4	0.228186	0.274246	0.327669	0.386539	0.44906	0.513562	0.578494	0.642428	0.704058	0.7622	0.815792	0.863895	0.905691	0.940485	0.967703	0.986894	0.997729	1	0.993623	0.978634	0.955193	0.92358	0.8842	0.837578	0.78436	0.725317	0.66134	0.593443	0.522762	0.450555	0.378202	0.307204	0.239187	0.175895	0.119199	0.0710875	0.0336738	0.00919239	0	0.00857545
4	0.344137	0.384082	0.430386	0.481372	0.535469	0.591212	0.647242	0.702305	0.755254	0.805048	0.85075	0.891531	0.926667	0.955541	0.977641	0.992561	1	0.999765	0.991767	0.976024	0.95266	0.921905	0.884093	0.839666	0.789172	0.733264	0.672701	0.608348	0.541177	0.472264	0.402791	0.334049	0.267431	0.204439	0.146679	0.0958625	0.0538094	0.0224434	0.00379484	0
4	0.322864	0.36395	0.411582	0.464039	0.519707	0.577082	0.63477	0.691484	0.746046	0.79739	0.844554	0.88669	0.923055	0.953017	0.976053	0.991748	0.999796	1	0.992273	0.976636	0.953219	0.92226	0.884109	0.839221	0.788164	0.73161	0.670345	0.605261	0.537359	0.467751	0.397655	0.3284	0.261423	0.198271	0.140599	0.0901715	0.0488612	0.0186504	0.00162997	0
4	0.0727929	0.126979	0.189863	0.259212	0.332937	0.409091	0.485872	0.561621	0.634822	0.704103	0.768237	0.826138	0.876865	0.919621	0.953751	0.978745	0.994236	1	0.995958	0.982174	0.958855	0.926351	0.885157	0.835912	0.779396	0.716536	0.648398	0.576197	0.501287	0.425169	0.349484	0.27602	0.206706	0.143617	0.0889692	0.0451236	0.0145845	0	0.0041614	0.0300038
4	0.405565	0.44218	0.484608	0.531304	0.580819	0.6318	0.682994	0.733242	0.781484	0.826758	0.868195	0.905028	0.936584	0.962288	0.981663	0.994329	1	0.998491	0.989714	0.973674	0.950478	0.920328	0.883522	0.840458	0.791627	0.737622	0.679129	0.616933	0.551917	0.485059	0.417435	0.350219	0.284681	0.222188	0.164205	0.112294	0.0681131	0.0334191	0.0100646	0
4	0.395102	0.432284	0.475372	0.522799	0.573094	0.624887	0.676904	0.727972	0.777017	0.82306	0.865223	0.902729	0.934895	0.961139	0.980978	0.994027	1	0.998708	0.990063	0.974075	0.95085	0.920597	0.88362	0.840323	0.791209	0.73688	0.678034	0.615471	0.550088	0.482879	0.414941	0.347465	0.281742	0.219164	0.161219	0.109495	0.0656766	0.0315495	0.00899666	0
4	0.119293	0.171064	0.231135	0.297368	0.36776	0.440446	0.513699	0.585927	0.655677	0.721633	0.782616	0.837584	0.885631	0.92599	0.958032	0.981262	0.995324	1	0.995208	0.981003	0.957579	0.925264	0.884527	0.83597	0.780336	0.718503	0.651487	0.580441	0.506655	0.431556	0.356709	0.283815	0.214713	0.15138	0.0959277	0.0506076	0.0178069	5.03856e-05	0	0.0204549
4	0.302588	0.344747	0.393627	0.447466	0.50461	0.56352	0.622766	0.681033	0.737114	0.789917	0.83846	0.881873	0.919398	0.950389	0.974311	0.990743	0.999372	1	0.992539	0.977015	0.953562	0.92243	0.883977	0.838676	0.787109	0.729972	0.668072	0.602327	0.533768	0.463537	0.392887	0.323185	0.255909	0.192646	0.135099	0.0850807	0.044515	0.0154388	0	0.000458726
4	0.40732	0.44384	0.486157	0.532731	0.582114	0.63296	0.684015	0.734126	0.782234	0.827378	0.868693	0.905413	0.936867	0.962481	0.981778	0.994379	1	0.998455	0.989655	0.973607	0.950416	0.920283	0.883506	0.84048	0.791697	0.737746	0.679313	0.617179	0.552224	0.485424	0.417853	0.350681	0.285173	0.222695	0.164706	0.112763	0.0685218	0.0337327	0.0102438	0
4	0.157135	0.206921	0.264682	0.328356	0.396013	0.465855	0.536216	0.605562	0.67249	0.735731	0.794145	0.846727	0.892602	0.931027	0.961393	0.983219	0.99616	1	0.994657	0.98018	0.95675	0.924679	0.884413	0.836529	0.781734	0.720871	0.654911	0.58496	0.512252	0.438158	0.364178	0.291943	0.223218	0.159899	0.104015	0.0577246	0.0233208	0.00322734	0	0.0163266
4	0.154867	0.204771	0.262671	0.326498	0.394319	0.464332	0.534866	0.604385	0.671482	0.734886	0.793454	0.846179	0.892184	0.930726	0.961191	0.983102	0.99611	1	0.99469	0.980229	0.956799	0.924714	0.88442	0.836495	0.781651	0.720729	0.654706	0.584689	0.511917	0.437763	0.36373	0.291456	0.222708	0.159389	0.10353	0.057298	0.0229903	0.00303691	0	0.0165741
4	0.429165	0.4645	0.50544	0.550487	0.598241	0.647394	0.696729	0.745128	0.791562	0.835098	0.874897	0.910213	0.940394	0.96488	0.983209	0.995008	1	0.998002	0.988925	0.972772	0.94964	0.919722	0.883303	0.840762	0.792571	0.739296	0.681598	0.620232	0.556043	0.489975	0.423061	0.356431	0.291308	0.229007	0.170938	0.118606	0.0736085	0.0376359	0.0124735	0
4	0.278943	0.322342	0.372666	0.428103	0.486956	0.547643	0.608697	0.668764	0.726609	0.781109	0.831256	0.87616	0.915042	0.947242	0.972211	0.98952	0.99885	1	0.992884	0.977529	0.95408	0.922795	0.884048	0.838327	0.786236	0.728493	0.665933	0.599504	0.530271	0.459411	0.38822	0.318107	0.250594	0.187323	0.130046	0.0806337	0.0410697	0.0134537	0	0.00303821
4	0.263461	0.307671	0.35894	0.415425	0.475397	0.537247	0.599484	0.660731	0.71973	0.775341	0.826539	0.872418	0.91219	0.945181	0.970836	0.988719	0.998508	1	0.993109	0.977866	0.95442	0.923035	0.884094	0.838098	0.785663	0.727524	0.664532	0.597655	0.52798	0.45671	0.385164	0.314781	0.247115	0.183837	0.126737	0.0777218	0.0388137	0.0121538	0	0.00472725
4	0.370293	0.40882	0.453473	0.502633	0.554779	0.608494	0.662465	0.715478	0.766423	0.814292	0.858178	0.897278	0.93089	0.958414	0.979354	0.993313	1	0.999223	0.990893	0.975024	0.951731	0.921233	0.88385	0.840003	0.790218	0.73512	0.675438	0.612004	0.54575	0.477712	0.409027	0.340934	0.274776	0.211996	0.154141	0.102859	0.0598998	0.0271168	0.00646449	0
4	0.322471	0.363577	0.411234	0.463717	0.519414	0.576819	0.634537	0.691281	0.745873	0.797245	0.844436	0.886597	0.922985	0.952967	0.97602	0.991729	0.999788	1	0.992278	0.976643	0.953225	0.922263	0.884105	0.83921	0.788141	0.731576	0.670299	0.605201	0.537286	0.467665	0.397558	0.328294	0.261311	0.198156	0.140486	0.0900662	0.0487698	0.0185803	0.00159003	0
4	0.28358	0.326735	0.376776	0.4319	0.490418	0.550757	0.611456	0.67117	0.728669	0.782836	0.832669	0.87728	0.915896	0.947859	0.972623	0.98976	0.998952	1	0.992816	0.977428	0.953979	0.922724	0.884034	0.838395	0.786407	0.728783	0.666352	0.600058	0.530956	0.46022	0.389135	0.319103	0.251636	0.188367	0.131037	0.0815057	0.0417453	0.0138429	0	0.00253238
4	0.377388	0.41553	0.459736	0.5084	0.560016	0.613182	0.666594	0.719051	0.769452	0.816799	0.860193	0.898837	0.932035	0.959193	0.979818	0.993518	1	0.999076	0.990655	0.974752	0.951479	0.921051	0.883784	0.840095	0.790501	0.735623	0.67618	0.612995	0.54699	0.47919	0.410718	0.342802	0.276768	0.214046	0.156165	0.104757	0.0615518	0.0283844	0.00718862	0
4	0.133956	0.184958	0.244134	0.309375	0.378707	0.450292	0.522424	0.593535	0.662192	0.727096	0.787083	0.841127	0.888332	0.927942	0.959334	0.98202	0.995648	1	0.994995	0.980684	0.957258	0.925037	0.884483	0.836186	0.780878	0.719421	0.652814	0.582192	0.508824	0.434114	0.359603	0.286964	0.218009	0.154681	0.0990613	0.0533653	0.0199435	0.00128141	0	0.0188552
4	0.412412	0.448656	0.490652	0.53687	0.585874	0.636324	0.686979	0.736691	0.784408	0.829177	0.87014	0.906532	0.937689	0.96304	0.982112	0.994526	1	0.99835	0.989485	0.973412	0.950235	0.920152	0.883459	0.840546	0.791901	0.738108	0.679845	0.61789	0.553114	0.486485	0.419067	0.352021	0.286603	0.224166	0.166158	0.114125	0.0697075	0.0346425	0.0107635	0
4	0.253486	0.298219	0.350097	0.407256	0.467949	0.53055	0.593548	0.655555	0.715298	0.771625	0.8235	0.870008	0.910352	0.943853	0.96995	0.988203	0.998288	1	0.993254	0.978083	0.954638	0.923189	0.884124	0.837951	0.785295	0.7269	0.663629	0.596464	0.526505	0.454969	0.383195	0.312638	0.244873	0.181591	0.124606	0.0758457	0.0373602	0.0113164	0	0.00581544
4	0.171797	0.220814	0.27768	0.340362	0.40696	0.4757	0.54494	0.613169	0.679004	0.741193	0.798612	0.85027	0.895303	0.932979	0.962695	0.983977	0.996483	1	0.994444	0.979861	0.956428	0.924452	0.884369	0.836745	0.782276	0.721789	0.656238	0.58671	0.514421	0.440717	0.367072	0.295092	0.226513	0.1632	0.107148	0.0604822	0.0254573	0.00445828	0	0.0147271
4	0.125498	0.176943	0.236636	0.302449	0.372392	0.444612	0.517391	0.589146	0.658434	0.723945	0.784507	0.839083	0.886774	0.926816	0.958583	0.981582	0.995461	1	0.995118	0.980868	0.957443	0.925168	0.884508	0.836062	0.780565	0.718891	0.652049	0.581182	0.507573	0.432639	0.357933	0.285148	0.216108	0.152777	0.0972537	0.0517746	0.018711	0.000571319	0	0.0197779
4	0.353171	0.392626	0.43836	0.488715	0.542138	0.597181	0.6525	0.706855	0.759112	0.80824	0.853315	0.893516	0.928126	0.956534	0.978233	0.992821	1	0.999578	0.991465	0.975679	0.952339	0.921673	0.884009	0.839783	0.789533	0.733905	0.673646	0.609611	0.542756	0.474145	0.404945	0.336427	0.269968	0.207049	0.149256	0.0982788	0.0559128	0.0240574	0.00471685	0
5	0	0.0292219	0.0815494	0.0981991	0.0900442	0.143391	0.165477	0.180428	0.226639	0.263677	0.269793	0.280666	0.319402	0.346925	0.385661	0.391777	0.399592	0.465511	0.4842	0.479783	0.539925	0.54842	0.567108	0.618756	0.626232	0.648318	0.659191	0.681957	0.737003	0.749575	0.764866	0.823649	0.837581	0.829086	0.865104	0.904179	0.927965	0.980972	1	0.98403
5	0	0.0433458	0.0745005	0.0670505	0.0910938	0.139858	0.167288	0.20894	0.204538	0.218083	0.280054	0.284456	0.317643	0.339316	0.38808	0.380969	0.438876	0.448019	0.452083	0.479851	0.500169	0.534372	0.589909	0.59939	0.643075	0.624111	0.657975	0.720962	0.710125	0.762276	0.750762	0.820183	0.814426	0.85574	0.884524	0.896377	0.910599	0.971893	0.990857	1
5	0	0.0619919	0.0680894	0.0877371	0.131098	0.149051	0.157859	0.224932	0.22019	0.237127	0.278117	0.309959	0.315379	0.339092	0.379743	0.401084	0.407859	0.445461	0.458333	0.521341	0.555217	0.542683	0.567073	0.604336	0.636179	0.656843	0.70122	0.719173	0.744241	0.775407	0.787263	0.808943	0.816734	0.838076	0.881098	0.898035	0.957317	0.963076	0.989837	1
5	0	0.0436652	0.0823685	0.0856765	0.122064	0.117433	0.165729	0.169699	0.224942	0.224611	0.278531	0.299041	0.316242	0.352299	0.3609	0.391664	0.411181	0.422097	0.434998	0.471055	0.51869	0.550116	0.561694	0.557393	0.581542	0.644724	0.652663	0.692689	0.702283	0.711876	0.75951	0.775058	0.80086	0.831624	0.836255	0.894145	0.904069	0.926894	0.971551	1
5	0.0105947	0	0.0615174	0.0690362	0.0909091	0.138072	0.173616	0.159945	0.178059	0.226247	0.252221	0.279904	0.325701	0.316131	0.357485	0.394053	0.394395	0.427204	0.449419	0.501025	0.518455	0.557075	0.580998	0.605263	0.607314	0.636022	0.660971	0.691046	0.734108	0.763841	0.761449	0.782638	0.7946	0.867396	0.862611	0.874915	0.937116	0.952837	0.993848	1
5	0	0.0418668	0.0418668	0.068291	0.111187	0.117708	0.185999	0.200755	0.194235	0.248456	0.244681	0.291352	0.325669	0.347289	0.348662	0.401853	0.398421	0.426561	0.487646	0.50755	0.524022	0.531572	0.588881	0.592313	0.626287	0.659574	0.691833	0.718257	0.754633	0.779341	0.760467	0.82361	0.841112	0.862732	0.862388	0.908373	0.957104	0.964997	0.963967	1
5	0	0.0440632	0.0914901	0.0924992	0.115035	0.135217	0.152708	0.222334	0.198789	0.224353	0.29297	0.282543	0.318533	0.356542	0.357215	0.406324	0.415742	0.435587	0.487386	0.521695	0.525395	0.550622	0.594686	0.586949	0.622603	0.665994	0.69223	0.711739	0.735284	0.741675	0.753111	0.795156	0.807602	0.875547	0.895392	0.92701	0.914228	0.945846	0.9852	1
5	0	0.0353141	0.0441426	0.0828523	0.103226	0.154499	0.167402	0.203396	0.234975	0.245161	0.255688	0.286927	0.304584	0.348727	0.389134	0.385399	0.442445	0.435314	0.455008	0.48455	0.541596	0.524278	0.564007	0.605772	0.636333	0.629881	0.664856	0.685908	0.716129	0.770458	0.799321	0.802377	0.847538	0.85365	0.864516	0.924278	0.917148	0.949066	0.97725	1
5	0	0.0286775	0.081309	0.0964912	0.0917679	0.152834	0.144399	0.172402	0.227058	0.24865	0.277328	0.285425	0.333671	0.357962	0.373819	0.371457	0.408907	0.469973	0.475034	0.487179	0.506748	0.531039	0.576586	0.613698	0.603239	0.654858	0.662955	0.701754	0.738192	0.757422	0.765182	0.794872	0.827935	0.828947	0.892713	0.912955	0.926451	0.976383	0.973684	1
5	0	0.0496874	0.0904903	0.115499	0.119776	0.160908	0.150707	0.185258	0.225074	0.234617	0.27542	0.264561	0.325436	0.332346	0.356038	0.370517	0.415597	0.439947	0.444883	0.47384	0.4949	0.530109	0.545574	0.599868	0.627838	0.640671	0.650872	0.67588	0.712734	0.715038	0.747285	0.796644	0.815729	0.823297	0.875617	0.8641	0.916749	0.922014	0.950642	1
5	0	0.0312292	0.0956811	0.112957	0.127243	0.152159	0.190698	0.180731	0.213953	0.227243	0.279734	0.284718	0.334551	0.358804	0.393355	0.410963	0.398339	0.45515	0.479402	0.493355	0.537542	0.558804	0.575083	0.586379	0.636545	0.659801	0.680066	0.695681	0.716944	0.739867	0.751495	0.781395	0.812292	0.836877	0.883056	0.872425	0.89701	0.946179	0.946844	1
5	0	0.0220386	0.0630165	0.0599174	0.0864325	0.104683	0.169421	0.164945	0.192837	0.232438	0.246556	0.286157	0.320592	0.33781	0.379132	0.407369	0.422521	0.450069	0.448691	0.488981	0.509642	0.544421	0.572314	0.601928	0.591942	0.662534	0.674242	0.67803	0.698003	0.764118	0.750689	0.791322	0.804063	0.84573	0.888085	0.891529	0.902893	0.960399	0.986915	1
5	0	0.015493	0.0605634	0.0426056	0.110211	0.105986	0.149648	0.184859	0.214789	0.21338	0.255634	0.297183	0.282746	0.300704	0.372183	0.396479	0.386268	0.417958	0.471127	0.481338	0.49507	0.517254	0.565141	0.572535	0.602113	0.646127	0.659507	0.688732	0.73169	0.744014	0.780634	0.795423	0.832394	0.860915	0.905634	0.889437	0.944014	0.963732	1	0.997535
5	0	0.0223829	0.0750689	0.0561295	0.120179	0.115702	0.158747	0.192493	0.225551	0.258264	0.285813	0.293388	0.33781	0.320592	0.348485	0.39876	0.392906	0.428719	0.467631	0.476928	0.533058	0.560262	0.59022	0.585055	0.625	0.661157	0.677342	0.7073	0.741047	0.727617	0.783402	0.781336	0.854339	0.849174	0.86157	0.929063	0.931474	0.963843	1	0.993113
5	0	0.0592543	0.0848868	0.0982024	0.103529	0.136485	0.174767	0.194075	0.239348	0.263648	0.255326	0.273635	0.318908	0.366844	0.349867	0.408788	0.413449	0.45972	0.466378	0.488016	0.493342	0.558921	0.586551	0.59221	0.616844	0.631491	0.681425	0.671105	0.715712	0.758988	0.757324	0.811585	0.802264	0.849867	0.844874	0.88715	0.911784	0.954061	0.966378	1
5	0	0.00524843	0.0454864	0.0556333	0.107768	0.0874738	0.157103	0.153604	0.212036	0.236529	0.221134	0.247726	0.30161	0.319454	0.370539	0.386284	0.420574	0.419874	0.441218	0.497551	0.502099	0.540588	0.549335	0.589923	0.605668	0.660952	0.654654	0.688593	0.713786	0.749825	0.775367	0.796011	0.828901	0.847796	0.861791	0.902729	0.913926	0.947166	0.980056	1
5	0	0.0331455	0.0659596	0.0822009	0.108386	0.165396	0.151475	0.219755	0.237322	0.232681	0.261187	0.301293	0.322506	0.326815	0.369904	0.408021	0.415645	0.45111	0.484919	0.519722	0.526019	0.555187	0.588333	0.61286	0.629433	0.668213	0.647995	0.714617	0.713954	0.721909	0.782897	0.805767	0.80643	0.867418	0.893271	0.891283	0.916142	0.92244	0.988731	1
5	0	0.00793377	0.0524319	0.0638151	0.0927906	0.112108	0.140738	0.166264	0.225595	0.221111	0.236288	0.309072	0.306313	0.331494	0.368748	0.396689	0.431528	0.434288	0.444636	0.473957	0.533287	0.561918	0.590548	0.613315	0.61228	0.638496	0.700241	0.690238	0.753018	0.74267	0.789928	0.818903	0.824077	0.840635	0.893412	0.910314	0.955157	0.941014	0.963781	1
5	0	0.0171602	0.0757066	0.0975774	0.100269	0.156124	0.185734	0.176985	0.194818	0.227456	0.265141	0.315612	0.306191	0.33782	0.352288	0.373822	0.418237	0.459623	0.493607	0.506057	0.527591	0.557537	0.573015	0.594213	0.59825	0.644011	0.675639	0.692127	0.728802	0.747645	0.76144	0.806864	0.844213	0.871131	0.858345	0.90074	0.928331	0.950538	0.972073	1
5	0	0.0128248	0.040162	0.0678367	0.080324	0.119136	0.158286	0.158286	0.200135	0.224772	0.255822	0.286196	0.306446	0.350321	0.332096	0.359433	0.411407	0.406007	0.444819	0.483631	0.488356	0.524806	0.570368	0.586905	0.595343	0.646304	0.683091	0.702666	0.709079	0.724603	0.78434	0.79514	0.79109	0.858252	0.839352	0.897739	0.912589	0.950726	0.979413	1
5	0	0.0529154	0.0926862	0.0997641	0.131446	0.156387	0.179306	0.187395	0.220762	0.238288	0.258173	0.281092	0.346478	0.323896	0.358948	0.402764	0.413212	0.441523	0.480283	0.484328	0.517358	0.556791	0.561173	0.603977	0.603303	0.662622	0.701045	0.679474	0.737782	0.73576	0.784294	0.806202	0.809235	0.836872	0.889114	0.928884	0.906303	0.931244	0.964274	1
5	0	0.0249653	0.0329404	0.0613731	0.0811373	0.142857	0.161234	0.192094	0.201803	0.232663	0.254161	0.256588	0.317961	0.303398	0.329404	0.355409	0.411581	0.411581	0.47018	0.495839	0.492372	0.513523	0.54785	0.592926	0.621359	0.613384	0.68932	0.680652	0.7181	0.722261	0.765603	0.803745	0.818308	0.843967	0.864078	0.919903	0.903606	0.93516	0.992025	1
5	0	0.0585071	0.0406859	0.0907868	0.105918	0.131809	0.180229	0.165434	0.235373	0.232683	0.263954	0.303968	0.320108	0.362475	0.387693	0.397445	0.390047	0.451917	0.483188	0.495629	0.499328	0.537323	0.551782	0.597848	0.597512	0.643914	0.690316	0.715198	0.728648	0.757902	0.792199	0.778077	0.809348	0.841964	0.864492	0.886012	0.895427	0.951917	0.980161	1
5	0	0.0192926	0.0557342	0.0675241	0.0803859	0.10861	0.130046	0.192212	0.212933	0.197571	0.253662	0.271168	0.312612	0.35334	0.337978	0.365488	0.386924	0.41622	0.439085	0.475884	0.491961	0.553055	0.589854	0.597713	0.605931	0.668453	0.689175	0.689532	0.731333	0.741336	0.794569	0.831011	0.814219	0.851018	0.884602	0.913541	0.926045	0.96463	0.987138	1
5	0	0.0322903	0.0845539	0.116511	0.125166	0.150133	0.161119	0.201398	0.227031	0.236019	0.273635	0.272969	0.336884	0.33988	0.371838	0.404461	0.431758	0.422437	0.482357	0.468375	0.523635	0.563915	0.557257	0.612517	0.630493	0.655459	0.686085	0.668775	0.733688	0.726365	0.786951	0.799268	0.802597	0.851531	0.845872	0.897803	0.908788	0.932423	0.962716	1
5	0	0.0348599	0.063568	0.0485304	0.119617	0.10663	0.169173	0.172591	0.222488	0.227614	0.266234	0.264183	0.305537	0.301435	0.347573	0.365345	0.40499	0.437116	0.473342	0.485988	0.512645	0.524607	0.568694	0.589542	0.59296	0.628161	0.672591	0.678742	0.698906	0.715995	0.774094	0.783322	0.80417	0.834928	0.876282	0.887902	0.920369	0.949419	0.981545	1
5	0	0.00707464	0.014503	0.043509	0.0887867	0.110011	0.164132	0.183587	0.180757	0.229572	0.262823	0.285815	0.309869	0.315883	0.330386	0.380969	0.429784	0.426954	0.43792	0.507252	0.533074	0.564202	0.55925	0.609834	0.610187	0.621153	0.652635	0.676335	0.720552	0.760524	0.762646	0.792713	0.811107	0.841174	0.891404	0.92324	0.921472	0.977715	0.983375	1
5	0	0.0096463	0.0182208	0.0514469	0.0682387	0.128975	0.145409	0.190782	0.21329	0.216506	0.261165	0.297249	0.295105	0.331904	0.354055	0.356199	0.392997	0.415863	0.441229	0.489461	0.515184	0.558414	0.550911	0.613433	0.638085	0.654519	0.683101	0.681315	0.722401	0.772776	0.770632	0.809932	0.846374	0.863165	0.901751	0.938907	0.92926	0.994641	0.989996	1
5	0	0.0358804	0.079402	0.101993	0.118272	0.139867	0.137874	0.159801	0.225914	0.245847	0.26412	0.262126	0.327575	0.333887	0.363455	0.394352	0.402658	0.420266	0.458472	0.464784	0.499668	0.539867	0.582392	0.593688	0.625249	0.608638	0.652159	0.672757	0.695349	0.718937	0.780399	0.801993	0.789369	0.832558	0.866113	0.881395	0.896346	0.937209	0.935548	1
5	0	0.0596812	0.0844354	0.106477	0.123432	0.112581	0.177348	0.179044	0.228552	0.26314	0.281451	0.293659	0.290607	0.347236	0.359444	0.415395	0.410648	0.439471	0.476094	0.502543	0.536792	0.531027	0.561546	0.579518	0.62767	0.623601	0.682943	0.694134	0.728383	0.727365	0.754493	0.798576	0.81214	0.8647	0.889454	0.899966	0.931163	0.963717	1	0.97762
5	0	0.0122658	0.0279387	0.049063	0.0827939	0.130835	0.149233	0.167973	0.183305	0.243612	0.248722	0.248382	0.321976	0.320273	0.332879	0.383305	0.416695	0.420784	0.428961	0.477342	0.491652	0.527428	0.535945	0.581942	0.607836	0.625213	0.672913	0.705963	0.687564	0.746167	0.746848	0.807836	0.811584	0.811584	0.843612	0.877683	0.919932	0.92402	0.941397	1
5	0	0.0175377	0.0522624	0.0368292	0.10698	0.131182	0.144511	0.141705	0.196773	0.229042	0.23711	0.285865	0.287268	0.312873	0.375658	0.403718	0.380919	0.423009	0.453174	0.457734	0.49281	0.510347	0.542617	0.592424	0.598387	0.61873	0.687829	0.703964	0.727464	0.735531	0.798667	0.803928	0.830586	0.844616	0.862504	0.914416	0.952297	0.97229	0.977201	1
5	0.0151099	0	0.0408654	0.0776099	0.104052	0.146978	0.137363	0.182692	0.229739	0.206387	0.260302	0.274382	0.292926	0.341346	0.369849	0.388049	0.433036	0.459478	0.463255	0.511332	0.53228	0.524725	0.582418	0.597871	0.605426	0.666896	0.67342	0.683379	0.737294	0.739011	0.757898	0.792582	0.809066	0.836195	0.899038	0.92342	0.911745	0.963599	0.994505	1
5	0	0.0254298	0.032235	0.0852436	0.10745	0.114255	0.121418	0.176218	0.170487	0.201289	0.255014	0.275072	0.320201	0.344198	0.37894	0.394341	0.409384	0.411533	0.462393	0.488539	0.506805	0.529011	0.573424	0.598854	0.634312	0.666189	0.692693	0.692693	0.74606	0.766834	0.796203	0.80086	0.842407	0.880014	0.879656	0.934456	0.936246	0.946991	0.994986	1
5	0.0101868	0	0.0298812	0.0767402	0.0794567	0.0974533	0.157216	0.152462	0.189813	0.197284	0.219015	0.270289	0.289983	0.319185	0.328693	0.386757	0.401019	0.429542	0.445161	0.489304	0.490662	0.504584	0.570458	0.551104	0.603056	0.631239	0.673005	0.69236	0.698132	0.703565	0.771817	0.752122	0.807131	0.805433	0.863497	0.872666	0.908659	0.92292	0.96129	1
5	0	0.0611641	0.0575469	0.0983229	0.107859	0.134824	0.177902	0.205524	0.203551	0.259783	0.278527	0.314041	0.298586	0.341335	0.372575	0.404801	0.411378	0.427162	0.473528	0.512331	0.529102	0.527129	0.590924	0.580401	0.625781	0.629727	0.642881	0.693851	0.728379	0.75929	0.764551	0.783295	0.792502	0.8244	0.842815	0.87241	0.911213	0.932917	0.964814	1
5	0	0.0216019	0.0588235	0.0950482	0.129279	0.159189	0.167165	0.200731	0.195746	0.226321	0.277168	0.293121	0.342971	0.344965	0.358259	0.403789	0.394816	0.442672	0.454304	0.481888	0.533067	0.566633	0.56896	0.589565	0.638086	0.643735	0.677966	0.697906	0.729478	0.740445	0.756397	0.796943	0.817215	0.828847	0.846461	0.91459	0.912596	0.963775	0.98006	1
5	0	0.0636792	0.046159	0.0721024	0.102426	0.152291	0.194407	0.215296	0.235175	0.264151	0.264488	0.288073	0.338949	0.327156	0.347709	0.388814	0.40566	0.463275	0.494609	0.480458	0.52527	0.537062	0.549865	0.615903	0.607817	0.674528	0.698787	0.720687	0.705863	0.768194	0.781334	0.826819	0.816375	0.829178	0.882412	0.917116	0.934299	0.970687	0.957547	1
5	0	0.0419182	0.0888665	0.0761234	0.139504	0.138498	0.170355	0.178068	0.239101	0.244802	0.24782	0.307176	0.332327	0.366197	0.363514	0.410127	0.396714	0.437626	0.473843	0.502347	0.517103	0.526828	0.560027	0.60228	0.633803	0.634809	0.684775	0.690141	0.702213	0.725017	0.778672	0.802482	0.838699	0.832663	0.894702	0.871898	0.943997	0.940644	0.967807	1
5	0	0.0329175	0.0266805	0.0793486	0.0800416	0.141372	0.139293	0.177062	0.218642	0.205821	0.248441	0.288635	0.28517	0.345461	0.365211	0.361746	0.40991	0.425849	0.448371	0.491337	0.518365	0.529453	0.55544	0.59702	0.642065	0.668399	0.690229	0.708247	0.711712	0.726265	0.751559	0.808732	0.820513	0.856895	0.870062	0.893971	0.924809	0.954955	0.986833	1
5	0	0.00720165	0.0682442	0.0510974	0.0833333	0.133745	0.170096	0.181756	0.221879	0.229767	0.230796	0.25583	0.286694	0.319616	0.355281	0.3762	0.426955	0.412209	0.474623	0.510974	0.512003	0.526749	0.564815	0.596022	0.591907	0.656379	0.65535	0.670096	0.731481	0.76989	0.787723	0.806584	0.833333	0.863169	0.879973	0.912209	0.934842	0.971879	1	0.993484
5	0	0.0270819	0.0477319	0.102573	0.0893703	0.108666	0.151997	0.180095	0.189573	0.228504	0.262356	0.258294	0.300609	0.31652	0.35545	0.382194	0.423494	0.445159	0.443466	0.497969	0.519973	0.524712	0.580907	0.573121	0.594448	0.634733	0.645904	0.674001	0.691605	0.749831	0.747123	0.804333	0.837508	0.833785	0.859513	0.869668	0.91063	0.933311	0.949898	1
5	0	0.0349844	0.046415	0.0969865	0.101489	0.130239	0.160374	0.152754	0.197783	0.227572	0.263595	0.301005	0.286803	0.347766	0.347419	0.374091	0.428126	0.434361	0.43921	0.490821	0.534118	0.538968	0.543124	0.582958	0.611361	0.64496	0.687565	0.71389	0.733634	0.727399	0.755109	0.813994	0.812608	0.855559	0.860755	0.895047	0.939383	0.933149	0.998268	1
5	0	0.047252	0.0841153	0.094504	0.115617	0.168901	0.163874	0.199397	0.200067	0.229893	0.252011	0.310322	0.332105	0.351877	0.370979	0.382373	0.410523	0.42996	0.480228	0.500335	0.543901	0.531166	0.574062	0.591488	0.621314	0.639075	0.692359	0.715818	0.702748	0.761394	0.797587	0.810992	0.822051	0.862936	0.878016	0.886394	0.951072	0.936662	0.954424	1
5	0	0.041876	0.0599665	0.0974874	0.127303	0.159799	0.147404	0.192965	0.20871	0.225126	0.257956	0.317588	0.324288	0.339363	0.38526	0.40402	0.41072	0.447906	0.494472	0.488442	0.526298	0.558459	0.584255	0.607705	0.642546	0.649916	0.651926	0.694807	0.741374	0.748409	0.78727	0.80536	0.80402	0.861307	0.879062	0.888107	0.919263	0.970519	0.991625	1
5	0	0.00106458	0.0532292	0.0777147	0.0656494	0.116749	0.161107	0.144429	0.173882	0.231015	0.249823	0.290277	0.271824	0.346345	0.330021	0.378637	0.392832	0.406317	0.432221	0.470192	0.51384	0.518098	0.556778	0.566714	0.629524	0.630944	0.660043	0.678141	0.697658	0.74237	0.787083	0.807665	0.815117	0.878992	0.876153	0.881476	0.943222	0.94748	1	0.994677
5	0	0.0612594	0.0920602	0.0968515	0.105749	0.170089	0.199521	0.190281	0.251882	0.271047	0.272758	0.309377	0.343943	0.33744	0.361396	0.387406	0.455168	0.483915	0.471595	0.490418	0.547912	0.544148	0.571526	0.604723	0.649897	0.662902	0.701232	0.704654	0.727926	0.751882	0.790897	0.817248	0.836756	0.848049	0.887748	0.941478	0.93258	0.981177	0.98768	1
5	0	0.026133	0.075091	0.0797221	0.133973	0.116441	0.149851	0.170691	0.197155	0.259345	0.2696	0.30698	0.31955	0.330136	0.355938	0.366193	0.396295	0.413166	0.443268	0.463116	0.532914	0.51869	0.555739	0.584519	0.588157	0.646378	0.671188	0.671188	0.688058	0.743963	0.777043	0.782666	0.824677	0.838571	0.870658	0.879921	0.923586	0.941118	0.956666	1
5	0	0.0441478	0.0677618	0.0975359	0.0876112	0.120465	0.150582	0.190965	0.220739	0.23614	0.261465	0.271732	0.291581	0.323751	0.364134	0.36961	0.382957	0.427789	0.454141	0.476728	0.506502	0.539699	0.549281	0.594798	0.608145	0.661875	0.687885	0.688569	0.730664	0.726215	0.755989	0.795003	0.831964	0.863107	0.845311	0.905886	0.934976	0.95859	0.951403	1
5	0	0.0405405	0.0935811	0.101014	0.103716	0.169595	0.164527	0.194595	0.231757	0.253378	0.296959	0.291554	0.309122	0.360473	0.348311	0.410811	0.400338	0.45	0.481081	0.495608	0.548986	0.571622	0.560811	0.608784	0.623311	0.639189	0.663176	0.7	0.735473	0.766554	0.75473	0.803716	0.8375	0.853378	0.9	0.92973	0.935135	0.972297	0.988176	1
5	0	0.0282956	0.0575899	0.0855526	0.111185	0.150799	0.143142	0.173103	0.223369	0.212383	0.239348	0.278961	0.299601	0.336551	0.341877	0.38249	0.42976	0.438083	0.478695	0.46771	0.531625	0.553595	0.579228	0.586551	0.623835	0.629827	0.659454	0.698402	0.727364	0.72237	0.770639	0.76731	0.817577	0.843209	0.865513	0.885819	0.892477	0.917443	0.964714	1
5	0	0.0263248	0.0218803	0.0406838	0.0830769	0.115897	0.128889	0.165812	0.185983	0.222222	0.261197	0.288205	0.275897	0.344274	0.369915	0.370256	0.417094	0.400684	0.47453	0.472137	0.495726	0.521368	0.556581	0.556923	0.592479	0.609573	0.667692	0.688205	0.726496	0.730598	0.763761	0.784615	0.797949	0.830427	0.882051	0.863248	0.93265	0.93641	0.978462	1
5	0	0.0667327	0.066072	0.0987777	0.143376	0.150644	0.153617	0.184011	0.234556	0.249752	0.261315	0.300958	0.314503	0.3482	0.389825	0.383218	0.418566	0.426825	0.444334	0.470102	0.497192	0.522299	0.57813	0.570532	0.634952	0.617443	0.659399	0.695738	0.698381	0.722498	0.786257	0.795837	0.814338	0.8444	0.886026	0.906838	0.890651	0.942848	0.946812	1
5	0	0.0409809	0.0859926	0.0812899	0.139066	0.118576	0.141082	0.208599	0.232113	0.219684	0.246557	0.315418	0.31609	0.363117	0.374538	0.371179	0.43433	0.45482	0.486732	0.481693	0.533759	0.526033	0.555929	0.599933	0.626134	0.631508	0.692308	0.696003	0.734296	0.758146	0.772926	0.806181	0.838428	0.827679	0.867988	0.873698	0.900235	0.959355	0.98354	1
5	0.00994172	0	0.0538224	0.0469661	0.0778197	0.123414	0.117929	0.191635	0.219746	0.227631	0.271512	0.247515	0.311279	0.307165	0.345218	0.362359	0.394241	0.417895	0.448406	0.470346	0.509427	0.52074	0.550566	0.591361	0.619815	0.653754	0.651011	0.705862	0.70072	0.732259	0.773055	0.770655	0.82482	0.851217	0.851217	0.868358	0.936236	0.943092	0.960576	1
5	0	0.018556	0.0553306	0.0880567	0.141363	0.146761	0.179487	0.218623	0.241228	0.224022	0.288799	0.30803	0.319163	0.335358	0.35054	0.389001	0.419028	0.446356	0.464912	0.520918	0.52969	0.541835	0.551619	0.578273	0.64946	0.649123	0.684548	0.69332	0.742915	0.754723	0.773954	0.812416	0.810054	0.856275	0.879555	0.901822	0.937247	0.95614	0.964575	1
5	0	0.00823328	0.0339623	0.0555746	0.102573	0.126244	0.161578	0.201715	0.217839	0.225386	0.257976	0.287136	0.315609	0.31458	0.353688	0.392453	0.431561	0.441852	0.482333	0.462093	0.532762	0.554374	0.574614	0.569811	0.603774	0.662779	0.676501	0.697084	0.717667	0.755403	0.764322	0.797942	0.801029	0.836021	0.855232	0.87753	0.915266	0.928302	0.990738	1
5	0	0.0567834	0.0646039	0.0931656	0.102006	0.142129	0.191091	0.210813	0.238354	0.253315	0.281537	0.301258	0.316219	0.346141	0.357701	0.385923	0.418905	0.435566	0.486909	0.512071	0.538932	0.567154	0.592316	0.597756	0.645019	0.655219	0.677661	0.681741	0.755185	0.767426	0.801768	0.83339	0.816389	0.84019	0.866712	0.893914	0.944237	0.943217	1	0.99932
5	0	0.0284011	0.0336606	0.0578541	0.102735	0.139902	0.129383	0.167602	0.192496	0.226508	0.246844	0.291725	0.305049	0.324334	0.374474	0.378682	0.412342	0.448107	0.458626	0.492637	0.536816	0.547335	0.570827	0.620617	0.640954	0.638499	0.669355	0.725456	0.7223	0.754208	0.791024	0.786115	0.810309	0.880435	0.875526	0.924264	0.956171	0.945302	0.988079	1
5	0	0.0446097	0.0736735	0.116593	0.118283	0.124028	0.16999	0.181818	0.232511	0.256168	0.284218	0.297398	0.303143	0.32173	0.379858	0.419398	0.429537	0.460291	0.494762	0.49003	0.514363	0.534302	0.558973	0.620818	0.626225	0.670835	0.700237	0.717472	0.717472	0.752619	0.800946	0.791822	0.850287	0.830348	0.876985	0.923961	0.950321	0.977695	0.982764	1
5	0	0.0232717	0.0314853	0.0513347	0.0735797	0.0848734	0.109856	0.15948	0.194045	0.196099	0.256674	0.28371	0.28063	0.286448	0.336413	0.368583	0.365845	0.432238	0.415469	0.452088	0.499316	0.514031	0.55373	0.591034	0.604723	0.619097	0.646133	0.682067	0.716975	0.737509	0.766598	0.770021	0.79911	0.824093	0.836413	0.890828	0.889117	0.945243	0.936687	1
5	0	0.0392749	0.0644512	0.0704935	0.0990265	0.128231	0.147701	0.171198	0.230614	0.210473	0.261497	0.268211	0.330648	0.331655	0.338369	0.382007	0.406512	0.44948	0.455186	0.498825	0.52568	0.5428	0.543135	0.562269	0.604901	0.64854	0.670695	0.684794	0.698892	0.745217	0.751259	0.766365	0.819402	0.812353	0.844579	0.89191	0.900973	0.956361	0.984559	1
5	0	0.0628307	0.067791	0.103836	0.111772	0.162698	0.175595	0.183532	0.22123	0.239418	0.266865	0.309524	0.338294	0.360119	0.353836	0.385913	0.414352	0.452381	0.475529	0.474206	0.511905	0.53836	0.553241	0.578704	0.609127	0.620701	0.647487	0.689484	0.708995	0.72586	0.767526	0.78836	0.824735	0.832341	0.861111	0.895172	0.902778	0.933862	0.965608	1
5	0	0.0130696	0.010597	0.083716	0.0907806	0.0925468	0.15083	0.186507	0.195337	0.24585	0.246203	0.283292	0.306252	0.301307	0.361356	0.358884	0.40551	0.434122	0.471565	0.488167	0.493818	0.532674	0.586012	0.59237	0.637231	0.658071	0.661604	0.705051	0.746026	0.730484	0.763688	0.777817	0.848817	0.8361	0.877782	0.926881	0.919816	0.947722	0.978453	1
5	0	0.033904	0.088956	0.0916415	0.132595	0.15005	0.1571	0.172877	0.20376	0.241356	0.246391	0.318563	0.305807	0.349782	0.372608	0.403827	0.443102	0.42766	0.483048	0.515609	0.541457	0.561262	0.569654	0.575025	0.639141	0.631084	0.692514	0.677409	0.747231	0.742867	0.756965	0.81806	0.801276	0.827459	0.869419	0.898624	0.931521	0.948305	1	0.993958
5	0	0.0424323	0.0708319	0.0885399	0.110925	0.167391	0.18443	0.191447	0.247244	0.270297	0.263949	0.317407	0.322085	0.364851	0.379218	0.410625	0.433344	0.432676	0.480454	0.507518	0.528901	0.537922	0.556298	0.605413	0.622452	0.671901	0.676245	0.695623	0.742065	0.767457	0.755429	0.780488	0.815236	0.870698	0.882726	0.903775	0.914133	0.96425	0.962245	1
5	0	0.000694927	0.0333565	0.0562891	0.0913829	0.111188	0.119875	0.175469	0.160876	0.21786	0.240445	0.273801	0.294649	0.315844	0.326616	0.366921	0.370049	0.419388	0.442321	0.487491	0.487491	0.537179	0.548992	0.583044	0.596247	0.652189	0.633079	0.692842	0.725504	0.744962	0.760945	0.806463	0.814802	0.83426	0.847811	0.878735	0.925643	0.951703	0.949965	1
5	0.0153899	0	0.0218878	0.0854993	0.111149	0.106703	0.145349	0.161765	0.194596	0.231532	0.253078	0.275992	0.311902	0.329685	0.374829	0.388509	0.430917	0.452462	0.44186	0.465458	0.500342	0.511286	0.570109	0.606703	0.636115	0.637825	0.638851	0.664843	0.7329	0.72435	0.781122	0.779754	0.838235	0.842339	0.855677	0.899111	0.913133	0.926813	0.96409	1
5	0	0.00590483	0.0781521	0.103161	0.121917	0.140674	0.146231	0.175755	0.207016	0.257381	0.254602	0.306356	0.331365	0.32685	0.358805	0.387982	0.431052	0.44182	0.487669	0.497395	0.505384	0.542549	0.562348	0.577284	0.627648	0.64189	0.703369	0.726641	0.707537	0.740882	0.800625	0.827371	0.839528	0.87183	0.899618	0.905523	0.922195	0.979854	0.987496	1
5	0	0.0351617	0.0277778	0.0815752	0.120956	0.10443	0.162096	0.199367	0.192686	0.248945	0.245077	0.261955	0.317511	0.317159	0.353024	0.414205	0.431435	0.43706	0.491561	0.480661	0.536217	0.569269	0.575598	0.583333	0.62166	0.648383	0.696906	0.72609	0.746484	0.77391	0.781646	0.800281	0.846343	0.883966	0.892053	0.91737	0.938115	0.960267	0.971871	1
5	0	0.0361944	0.0527404	0.0610134	0.103757	0.102034	0.153395	0.168218	0.195795	0.212685	0.223371	0.286108	0.291279	0.339883	0.340228	0.35505	0.42606	0.429162	0.446398	0.473285	0.490521	0.547053	0.535677	0.556015	0.602551	0.644261	0.653912	0.660462	0.719062	0.734574	0.754223	0.811444	0.794209	0.825233	0.890038	0.879007	0.91072	0.933127	0.983454	1
5	0	0.0158356	0.0245957	0.0707547	0.100067	0.122305	0.141173	0.170148	0.197102	0.205526	0.236186	0.282008	0.291779	0.32783	0.330863	0.365229	0.388814	0.426213	0.44845	0.46058	0.490903	0.520889	0.531671	0.584906	0.597035	0.625337	0.634434	0.699461	0.69845	0.709232	0.772237	0.797844	0.791779	0.850067	0.872642	0.870283	0.91442	0.944407	0.983827	1
5	0	0.0109929	0.0535461	0.043617	0.105319	0.0985816	0.121986	0.188652	0.169149	0.198227	0.219858	0.287234	0.311702	0.317021	0.328723	0.356738	0.425532	0.444326	0.465248	0.470922	0.524113	0.551418	0.579787	0.598227	0.612057	0.643262	0.680851	0.71844	0.748582	0.774468	0.800355	0.78227	0.836879	0.878723	0.861702	0.899645	0.915603	0.953546	0.988298	1
5	0	0.0469388	0.037415	0.055102	0.087415	0.132653	0.166667	0.156463	0.191497	0.214966	0.261905	0.290816	0.322109	0.334354	0.347959	0.371429	0.417687	0.451361	0.452381	0.504762	0.496259	0.558503	0.580612	0.567347	0.610884	0.646599	0.668367	0.712585	0.737415	0.734354	0.745238	0.780272	0.838776	0.84932	0.882313	0.913946	0.940816	0.941837	0.978912	1
5	0	0.00447043	0.0302613	0.0735901	0.0780605	0.114168	0.162655	0.196011	0.197043	0.235213	0.257909	0.301926	0.280949	0.343879	0.364512	0.379298	0.404746	0.437414	0.477304	0.479367	0.514787	0.528198	0.580812	0.593535	0.63205	0.615543	0.669532	0.713893	0.701513	0.731431	0.761692	0.790234	0.823246	0.827029	0.872421	0.924347	0.924003	0.936382	1	0.999312
5	0	0.0346033	0.0422929	0.0646627	0.0775952	0.108004	0.147501	0.198882	0.210416	0.235582	0.251311	0.292905	0.299546	0.356519	0.381685	0.376442	0.42188	0.452988	0.45928	0.484096	0.533729	0.547361	0.554701	0.581615	0.603635	0.627053	0.680531	0.684726	0.754282	0.754631	0.768263	0.812653	0.809158	0.858092	0.902831	0.927997	0.961901	0.981825	0.996155	1
5	0	0.0540449	0.064242	0.10843	0.116247	0.166213	0.182189	0.21278	0.251869	0.274303	0.28416	0.288919	0.311693	0.353501	0.398368	0.399048	0.432699	0.472808	0.467029	0.517675	0.527532	0.580897	0.57002	0.602991	0.612169	0.682189	0.688647	0.735894	0.75017	0.782461	0.765466	0.834466	0.824269	0.879334	0.880354	0.92896	0.934058	0.976886	0.986404	1
5	0	0.00306122	0.0394558	0.0816327	0.118707	0.121769	0.133333	0.159864	0.210204	0.239116	0.22585	0.293878	0.290816	0.3	0.346939	0.361565	0.406463	0.435714	0.443878	0.47585	0.49898	0.503401	0.529592	0.570068	0.601701	0.65034	0.635374	0.671429	0.689116	0.719728	0.737415	0.790816	0.834014	0.841156	0.835374	0.896599	0.902041	0.928231	0.985714	1
5	0	0.0290102	0.0498294	0.0720137	0.0733788	0.146416	0.138908	0.180546	0.200341	0.243686	0.262799	0.251536	0.308532	0.311945	0.368259	0.362457	0.412628	0.435495	0.446075	0.501706	0.482594	0.544369	0.565188	0.575768	0.634471	0.659386	0.647782	0.681911	0.733447	0.757679	0.764846	0.767918	0.799659	0.840273	0.889761	0.880546	0.929693	0.93686	0.948464	1
5	0	0.0182696	0.0324026	0.0617029	0.0772148	0.104102	0.142365	0.182696	0.193726	0.224405	0.217856	0.290245	0.313685	0.325405	0.359876	0.375388	0.369528	0.400896	0.471217	0.473285	0.504309	0.530162	0.566356	0.568425	0.624267	0.625646	0.643226	0.690452	0.726301	0.742158	0.778697	0.778008	0.819373	0.854533	0.848673	0.892106	0.89383	0.945191	0.94071	1
5	0	0.0314295	0.0537344	0.0442717	0.11389	0.123352	0.158499	0.184522	0.172018	0.227104	0.231835	0.255154	0.280162	0.327138	0.369719	0.386955	0.403853	0.411964	0.433592	0.447111	0.506252	0.518418	0.572829	0.576884	0.606962	0.625887	0.645488	0.665765	0.699223	0.718486	0.75735	0.761744	0.803988	0.821561	0.84488	0.853667	0.894897	0.947617	0.958432	1
5	0	0.0486802	0.0497086	0.0730202	0.127528	0.141584	0.152211	0.174494	0.200891	0.239973	0.282482	0.313336	0.323277	0.333905	0.356531	0.399726	0.405211	0.429551	0.478574	0.488516	0.511484	0.542681	0.567364	0.580048	0.606102	0.645869	0.680151	0.720946	0.748029	0.729859	0.764484	0.807679	0.849846	0.840932	0.89167	0.896469	0.95132	0.961262	0.976688	1
5	0	0.0250348	0.0361613	0.0486787	0.0997914	0.145341	0.132476	0.184979	0.189847	0.202712	0.251739	0.252782	0.306676	0.353616	0.357441	0.402643	0.431154	0.429416	0.455146	0.488873	0.53025	0.526078	0.569193	0.613352	0.641516	0.639777	0.673853	0.6742	0.727051	0.728442	0.786161	0.821627	0.835535	0.853616	0.85153	0.885953	0.930459	0.963839	1	0.997566
5	0	0.0138074	0.0127718	0.0631688	0.101484	0.120124	0.128064	0.170521	0.188471	0.239558	0.265447	0.293752	0.312737	0.333103	0.346911	0.358992	0.375561	0.447705	0.444598	0.449776	0.520884	0.509147	0.561961	0.584052	0.580601	0.634104	0.641008	0.669658	0.730756	0.718674	0.778391	0.788747	0.828788	0.826717	0.879531	0.909562	0.93407	0.931999	0.976527	1
5	0	0.0354659	0.0580668	0.0375522	0.0650209	0.0963143	0.136648	0.17872	0.184631	0.204451	0.231919	0.294854	0.305633	0.345619	0.347705	0.363004	0.402643	0.417594	0.429416	0.502434	0.525382	0.544854	0.548679	0.568498	0.610918	0.637344	0.640473	0.670028	0.693324	0.726356	0.747566	0.781293	0.836926	0.86822	0.857789	0.880042	0.909249	0.927677	0.9621	1
5	0	0.0248739	0.0621849	0.0769748	0.0944538	0.116975	0.135462	0.160672	0.223529	0.201008	0.254454	0.274622	0.300168	0.346555	0.326387	0.372101	0.388235	0.443025	0.449748	0.473277	0.491429	0.536471	0.550588	0.562689	0.594958	0.602689	0.649076	0.691092	0.678319	0.706218	0.759664	0.779832	0.824538	0.830252	0.87563	0.854118	0.899496	0.922017	0.938824	1
5	0	0.0102459	0.0689891	0.067623	0.0833333	0.128415	0.157787	0.151981	0.18306	0.221311	0.232582	0.256831	0.291667	0.340847	0.35929	0.362022	0.427596	0.409836	0.434085	0.489754	0.516393	0.536544	0.541325	0.594262	0.630464	0.61168	0.68306	0.712773	0.73224	0.760929	0.741462	0.767418	0.813183	0.855191	0.852801	0.873634	0.936817	0.936134	0.951844	1
5	0	0.0540076	0.0515996	0.118679	0.114551	0.146199	0.165463	0.174751	0.248366	0.228414	0.261782	0.318541	0.350533	0.335053	0.403165	0.414861	0.409701	0.477468	0.468868	0.488476	0.525972	0.54042	0.583419	0.629859	0.642587	0.663915	0.69281	0.736842	0.74269	0.744066	0.774682	0.825937	0.840729	0.865153	0.915033	0.941864	0.953216	0.988304	0.973168	1
5	0	0.0509228	0.0358852	0.0956938	0.0991114	0.149351	0.144908	0.179084	0.183527	0.243677	0.265208	0.260424	0.315789	0.309638	0.378332	0.397129	0.423445	0.423445	0.469241	0.504101	0.502051	0.553315	0.579289	0.599453	0.636364	0.63363	0.688995	0.710868	0.723172	0.766576	0.749487	0.815789	0.804511	0.837662	0.86432	0.922761	0.904306	0.939508	0.966507	1
5	0	0.0365437	0.073429	0.0891393	0.109973	0.137295	0.165642	0.160861	0.187842	0.230874	0.27459	0.287227	0.28791	0.353484	0.370219	0.398224	0.391052	0.436475	0.460383	0.488388	0.510929	0.537227	0.551571	0.564549	0.623975	0.647541	0.690915	0.687158	0.737022	0.744536	0.78347	0.786885	0.8125	0.828893	0.86612	0.876366	0.915642	0.952869	0.957992	1
5	0	0.0111537	0.0690136	0.0711049	0.0909725	0.121645	0.143953	0.194144	0.19519	0.206692	0.269083	0.269432	0.288951	0.327989	0.374695	0.405368	0.433601	0.422447	0.459394	0.49878	0.520739	0.540606	0.583827	0.582084	0.646567	0.629836	0.683165	0.683862	0.72778	0.763332	0.765075	0.815267	0.836877	0.85779	0.891948	0.888463	0.958871	0.975253	0.976995	1
5	0	0.0431826	0.0887453	0.102686	0.108807	0.127848	0.16865	0.219313	0.238354	0.260796	0.255015	0.320639	0.313499	0.3339	0.393064	0.398164	0.424345	0.481129	0.509351	0.526692	0.552533	0.585175	0.608977	0.610337	0.628358	0.655899	0.67392	0.717103	0.714043	0.779667	0.812989	0.818769	0.821149	0.852431	0.871132	0.928596	0.928256	0.949677	1	0.99932
5	0	0.0283316	0.0178384	0.0482686	0.0759007	0.117524	0.132564	0.174187	0.203568	0.208464	0.263729	0.251137	0.3078	0.326338	0.359217	0.405736	0.428821	0.439664	0.482336	0.486884	0.529556	0.545296	0.576775	0.588667	0.621546	0.651626	0.658272	0.693249	0.718783	0.724729	0.781392	0.802728	0.824764	0.858692	0.866737	0.913256	0.933543	0.979713	1	0.986709
5	0	0.0313886	0.0627772	0.0788127	0.0924599	0.132719	0.154896	0.172637	0.236097	0.260662	0.264074	0.309792	0.330604	0.337086	0.388605	0.404299	0.429887	0.458888	0.476629	0.483453	0.532924	0.553736	0.553054	0.61549	0.615148	0.642102	0.672808	0.717503	0.728079	0.755032	0.750256	0.800751	0.809962	0.849539	0.882634	0.896963	0.906517	0.951552	0.993518	1
5	0	0.028069	0.0263781	0.0737234	0.114981	0.1116	0.144403	0.152858	0.208319	0.23233	0.264119	0.287792	0.302333	0.329726	0.351708	0.354413	0.40886	0.425769	0.460602	0.478187	0.495773	0.501184	0.537369	0.57626	0.608387	0.635103	0.657761	0.65979	0.686845	0.753805	0.748394	0.798783	0.79743	0.811972	0.869462	0.856273	0.898884	0.909368	0.968211	1
5	0	0.0341463	0.0547038	0.0634146	0.0770035	0.0993031	0.128571	0.192334	0.213589	0.210801	0.247387	0.295819	0.306272	0.314983	0.359582	0.367944	0.402091	0.44669	0.436585	0.463415	0.509756	0.539721	0.581185	0.612195	0.635889	0.64878	0.667596	0.712544	0.716376	0.762369	0.768293	0.801045	0.799652	0.874216	0.86446	0.900697	0.93554	0.961324	0.980836	1
5	0.00835073	0	0.0372303	0.0421016	0.101601	0.14405	0.136395	0.167015	0.215379	0.229645	0.24739	0.250174	0.314544	0.339596	0.363257	0.369172	0.402227	0.440501	0.469381	0.46277	0.509743	0.512178	0.575852	0.57794	0.630828	0.648921	0.689979	0.703897	0.718859	0.733473	0.747042	0.806541	0.80515	0.825678	0.893876	0.896312	0.952331	0.961726	1	1
5	0	0.0219103	0.0736049	0.109894	0.105101	0.111948	0.162273	0.194112	0.235536	0.231085	0.2595	0.267032	0.298528	0.329682	0.362547	0.373845	0.411845	0.429305	0.454639	0.498117	0.497775	0.564875	0.578569	0.574461	0.608696	0.666553	0.65457	0.690175	0.747689	0.737076	0.758302	0.793906	0.804861	0.863403	0.901061	0.882574	0.955152	0.950359	1	0.991784
5	0	0.0324362	0.0669427	0.0679779	0.0931677	0.140442	0.157695	0.200138	0.176674	0.237405	0.274327	0.303313	0.285369	0.337474	0.356108	0.380607	0.424776	0.453761	0.466184	0.465493	0.505521	0.55038	0.544513	0.566253	0.615597	0.637681	0.668047	0.715321	0.710835	0.722912	0.760524	0.791235	0.81401	0.86922	0.887854	0.926156	0.908558	0.952381	0.961008	1
5	0	0.00562193	0.0298665	0.0695713	0.109276	0.138089	0.1409	0.183415	0.188335	0.23085	0.23331	0.250878	0.277583	0.3078	0.378074	0.369993	0.406887	0.434294	0.436051	0.498946	0.520379	0.551651	0.578356	0.602952	0.633521	0.646873	0.676037	0.682361	0.743851	0.749824	0.753338	0.804287	0.816585	0.86156	0.856992	0.931834	0.960998	0.939916	0.96416	1
