# Supplementary material for: A Detection-Service-Mobile Three-Terminal Software Platform for Point-of-Care Infectious Disease Detection System
Source: Biosensors (Basel). 2022 Aug 25;12(9):684. doi: 10.3390/bios12090684 (PMC9496057; doi:10.3390/bios12090684)
Supplement: Supplementary file 1 [file biosensors-12-00684-s001.zip › The raw data exported from StepOne software.xlsx]

## Sheet: Sample Setup
Block Type	96well
Chemistry	TAQMAN
Experiment File Name	C:\Users\Administrator\Desktop\Yile_PCR\6-03\YIle_20220603.eds
Experiment Run End Time	2013-08-23 22:29:14 PM CST
Instrument Type	steponeplus
Passive Reference
Well	Sample Name	Sample Color	Biogroup Name	Biogroup Color	Target Name	Target Color	Task	Reporter	Quencher	Comments
A1
A2
A3
A4
A5
A6	0	RGB(132,193,241)			HBV	RGB(139,189,249)	UNKNOWN	FAM	None
A7
A8
A9
A10
A11
A12
B1
B2
B3
B4
B5
B6	-1	RGB(168,255,222)			HBV	RGB(139,189,249)	UNKNOWN	FAM	None
B7
B8
B9
B10
B11
B12
C1
C2
C3
C4
C5
C6	-2	RGB(223,221,142)			HBV	RGB(139,189,249)	UNKNOWN	FAM	None
C7
C8
C9
C10
C11
C12
D1
D2
D3
D4
D5
D6	-3	RGB(247,255,168)			HBV	RGB(139,189,249)	UNKNOWN	FAM	None
D7
D8
D9
D10
D11
D12
E1
E2
E3
E4
E5
E6	-4	RGB(180,255,0)			HBV	RGB(139,189,249)	UNKNOWN	FAM	None
E7
E8
E9
E10
E11
E12
F1
F2
F3
F4
F5
F6	-5	RGB(255,204,153)			HBV	RGB(139,189,249)	UNKNOWN	FAM	None
F7
F8
F9
F10
F11
F12
G1
G2
G3
G4
G5
G6					HBV	RGB(139,189,249)	NTC	FAM	None
G7
G8
G9
G10
G11
G12
H1
H2
H3
H4
H5
H6					HBV	RGB(139,189,249)	NTC	FAM	None
H7
H8
H9
H10
H11
H12

## Sheet: Results
Block Type	96well
Chemistry	TAQMAN
Experiment File Name	C:\Users\Administrator\Desktop\Yile_PCR\6-03\YIle_20220603.eds
Experiment Run End Time	2022-06-03 22:29:14 PM CST
Instrument Type	steponeplus
Passive Reference
Well	Sample Name	Target Name	Task	Reporter	Quencher	RQ	RQ Min	RQ Max	Cт	Cт Mean	Cт SD	ΔCт	ΔCт Mean	ΔCт SE	HK Control ΔCт Mean	HK Control ΔCт SE	ΔΔCт	Automatic Ct Threshold	Ct Threshold	Automatic Baseline	Baseline Start	Baseline End	Efficiency	Comments	AMPNC	HIGHSD
A6	0	HBV	UNKNOWN	FAM	None				32.4063	32.4063								TRUE	8705.63	TRUE	3	25	1		N	N
B6	-1	HBV	UNKNOWN	FAM	None				35.9997	35.9997								TRUE	8705.63	TRUE	3	29	1		N	N
C6	-2	HBV	UNKNOWN	FAM	None				34.9715	34.9715								TRUE	8705.63	TRUE	3	27	1		N	N
D6	-3	HBV	UNKNOWN	FAM	None				35.2128	35.2128								TRUE	8705.63	TRUE	3	29	1		N	N
E6	-4	HBV	UNKNOWN	FAM	None				35.9225	35.9225								TRUE	8705.63	TRUE	3	29	1		N	N
F6	-5	HBV	UNKNOWN	FAM	None				34.5978	34.5978								TRUE	8705.63	TRUE	3	26	1		N	N
G6		HBV	NTC	FAM	None				30.128	27.6038	3.5698							TRUE	8705.63	TRUE	3	22	1		Y	Y
H6		HBV	NTC	FAM	None				25.0795	27.6038	3.5698							TRUE	8705.63	TRUE	3	18	1		Y	Y
Analysis Type	Singleplex
Endogenous Control	HBV
RQ Min/Max Confidence Level	95.0
Reference Sample	0

## Sheet: Raw Data
Block Type	96well
Chemistry	TAQMAN
Experiment File Name	C:\Users\Administrator\Desktop\Yile_PCR\6-03\YIle_20220603.eds
Experiment Run End Time	2022-06-03 22:29:14 PM CST
Instrument Type	steponeplus
Passive Reference
Well	Cycle	BLUE	GREEN	YELLOW	RED
A1	1	-9623.5	-5220.7	-3799.6	-3010.1
A2	1	-9872.2	-5290.9	-3851.4	-3075.6
A3	1	-10147.7	-5461.3	-3995.4	-3200.4
A4	1	-9742.6	-5208.6	-3749.1	-2980.8
A5	1	-9733.5	-5277.6	-3881.3	-3115.9
A6	1	29264	13218.8	6113.1	1940.2
A7	1	-9375.4	-4881.8	-3460.1	-2668
A8	1	-10606.7	-5776.9	-4281	-3474.4
A9	1	-9500.4	-5216.9	-3934.6	-3240.6
A10	1	-10295	-5618.2	-4138.8	-3318.9
A11	1	-8139.3	-4319.7	-3081.4	-2376.2
A12	1	-9706.6	-5307.9	-3888.1	-3120.4
B1	1	-9671.2	-5167	-3657.6	-2837.8
B2	1	-10414.3	-5638.7	-4142.7	-3288.4
B3	1	12892.6	10598.9	11163.8	11393.7
B4	1	-9999.2	-5369.8	-3892.1	-3085.4
B5	1	-9415.8	-4993.8	-3631.5	-2852.3
B6	1	36586.3	17267	9201.5	4272.7
B7	1	-9287.3	-4721.7	-3223.1	-2423.9
B8	1	-10627.5	-5766.4	-4269.2	-3447
B9	1	-10203.9	-5510.6	-4047.3	-3239.6
B10	1	-10216.9	-5561.9	-4083.2	-3288.4
B11	1	-1156	1748.8	4761.7	9523
B12	1	-9526.4	-5189.1	-3783.9	-3021.4
C1	1	-10016.1	-5397	-3891.8	-3075
C2	1	-10246.1	-5513.6	-3994.1	-3158.8
C3	1	-10228.5	-5467	-4001.1	-3171.4
C4	1	16416.8	12234.3	11975.1	11941.2
C5	1	-10349.5	-5574.2	-4051.7	-3212.3
C6	1	35128.7	15724.7	7444.4	2745.7
C7	1	-10484.7	-5661.9	-4143.8	-3260.4
C8	1	-10729.9	-5852.6	-4372.6	-3624.6
C9	1	-8794.1	-4515.7	-3039.5	-2158.9
C10	1	-9035.8	-4870.4	-3571	-2867.1
C11	1	7564.1	7269.3	7313.6	7085.9
C12	1	-978.801	279.5	689.898	975.102
D1	1	-8035.9	-4074.2	-2803.8	-2222.1
D2	1	-10688.2	-5603.8	-3993.7	-3204.6
D3	1	-9021.6	-4687.1	-3262.1	-2467
D4	1	-10317.1	-5434	-3869	-3008.7
D5	1	-8063.6	-4113.1	-2860.9	-2108.5
D6	1	31017.5	13946.3	6526.5	2243.1
D7	1	-10272.8	-5336.6	-3939	-3226.8
D8	1	-10143.5	-5449.2	-3988.7	-3205.6
D9	1	-9830.5	-5224.2	-3781.8	-3013.3
D10	1	-9223	-5025.4	-3633.5	-2847.3
D11	1	-10109.9	-5458	-3965.5	-3136.4
D12	1	-2758.1	-275.801	770	1235.3
E1	1	-7858.4	-4097.2	-2887.5	-2238.2
E2	1	-10672.2	-5779.3	-4243.4	-3519.4
E3	1	-9722	-5189.2	-3755.4	-2973.9
E4	1	-10469.7	-5603.7	-4080.2	-3246
E5	1	-9642.2	-5183.2	-3784	-3018.1
E6	1	33178.6	15140.5	7387.1	2849.1
E7	1	-10345.3	-5568.1	-4118.1	-3286.7
E8	1	-7684.7	-3980.7	-2828.8	-2314.9
E9	1	-508.898	308.898	567.898	524.5
E10	1	45328.5	30694.9	26323.3	23266.6
E11	1	-2492.1	-215.898	674.199	1209.9
E12	1	-9465.7	-5054.9	-3621	-2889.5
F1	1	-8233.5	-4214	-2900.2	-2182.3
F2	1	-11059.3	-5971.2	-4310.6	-3401.7
F3	1	-9890.7	-5299	-3860.5	-3078.5
F4	1	-10003.7	-5374.2	-3908.4	-3128.6
F5	1	-9941.5	-5286.2	-3807.9	-3003.5
F6	1	31866.6	14300.8	6846.3	2558.9
F7	1	-10264.1	-5513.9	-4045.7	-3274.5
F8	1	5321.1	5821.8	7698.9	9371.7
F9	1	-994.301	739.699	1357.7	1650.2
F10	1	-6713.9	-3307.8	-2173.1	-1562.4
F11	1	39029.8	24521.4	20337.6	17552.3
F12	1	-10155.4	-5523.1	-4042.1	-3245.5
G1	1	-10474.6	-5688.7	-4146.7	-3294.8
G2	1	-10864.6	-5910.3	-4318.3	-3454.9
G3	1	-10464.9	-5644.5	-4104.6	-3269.5
G4	1	-9534.5	-5060.4	-3624.7	-2841.5
G5	1	-9233.1	-4812.2	-3396.2	-2517
G6	1	36484.3	16418.7	8070.5	3229.3
G7	1	-10877.2	-5933.2	-4441.9	-3598.8
G8	1	-8112.5	-4114.2	-2799.5	-2170.3
G9	1	-10181.7	-5503.2	-4060.5	-3251.5
G10	1	7102.9	6442.2	7414.5	7999.4
G11	1	-11000.3	-5974.7	-4442.9	-3571.9
G12	1	20940.3	14838.7	13555.6	13042.5
H1	1	-9433.1	-5105.8	-3667.3	-2902.5
H2	1	-9722.3	-5259.3	-3823	-3055.5
H3	1	-8757.9	-4699.4	-3447.9	-2706.9
H4	1	-10084.9	-5439.1	-3948.8	-3145.4
H5	1	-8517.7	-4518.4	-3196.7	-2512.4
H6	1	33470.3	15408.1	7619.9	3098.2
H7	1	-10245.8	-5582.6	-4157.5	-3307.7
H8	1	-12762.5	-7267.5	-5490.4	-4311.9
H9	1	-9310	-5026	-3698.7	-2987.4
H10	1	-9855.9	-5355.2	-3944.6	-3163.9
H11	1	-8987.2	-4845.2	-3521.5	-2790.8
H12	1	-7184.3	-3661.1	-2449	-1780.2
A1	2	-9632.5	-5217.7	-3796.6	-3021.1
A2	2	-9864.2	-5284.9	-3856.4	-3082.6
A3	2	-10158.7	-5477.3	-4000.4	-3213.4
A4	2	-9732.6	-5210.6	-3752.1	-2985.8
A5	2	-9733.5	-5277.6	-3898.3	-3113.9
A6	2	26473	11951.8	5397.1	1550.2
A7	2	-9390.4	-4902.8	-3472.1	-2681
A8	2	-10597.7	-5778.9	-4288	-3460.4
A9	2	-9501.4	-5220.9	-3918.6	-3239.6
A10	2	-10314	-5624.2	-4143.8	-3318.9
A11	2	-8163.3	-4317.7	-3092.4	-2405.2
A12	2	-9720.6	-5317.9	-3893.1	-3125.4
B1	2	-9680.2	-5179	-3673.6	-2845.8
B2	2	-10417.3	-5651.7	-4155.7	-3311.4
B3	2	12757.6	10520.9	11101.8	11350.7
B4	2	-10002.2	-5366.8	-3889.1	-3103.4
B5	2	-9427.8	-5004.8	-3615.5	-2844.3
B6	2	33217.3	15600	8114.5	3529.7
B7	2	-9309.3	-4737.7	-3265.1	-2439.9
B8	2	-10648.5	-5776.4	-4279.2	-3440
B9	2	-10203.9	-5497.6	-4037.3	-3248.6
B10	2	-10224.9	-5557.9	-4099.2	-3280.4
B11	2	-1267	1662.8	4694.7	9418
B12	2	-9529.4	-5186.1	-3773.9	-3022.4
C1	2	-10027.1	-5428	-3912.8	-3093
C2	2	-10239.1	-5510.6	-3998.1	-3163.8
C3	2	-10248.5	-5469	-3996.1	-3169.4
C4	2	16153.8	12062.3	11809.1	11803.2
C5	2	-10368.5	-5586.2	-4064.7	-3237.3
C6	2	30124.7	13461.7	6189.4	1995.7
C7	2	-10502.7	-5664.9	-4151.8	-3249.4
C8	2	-10742.9	-5856.6	-4378.6	-3633.6
C9	2	-8791.1	-4527.7	-3037.5	-2158.9
C10	2	-9052.8	-4875.4	-3591	-2868.1
C11	2	7541.1	7270.3	7330.6	7074.9
C12	2	-1048.8	197.5	656.898	957.102
D1	2	-8046.9	-4068.2	-2799.8	-2211.1
D2	2	-10704.2	-5605.8	-4007.7	-3215.6
D3	2	-9031.6	-4697.1	-3266.1	-2476
D4	2	-10310.1	-5428	-3873	-3030.7
D5	2	-8037.6	-4097.1	-2858.9	-2120.5
D6	2	27764.5	12418.3	5663.5	1728.1
D7	2	-10278.8	-5340.6	-3927	-3226.8
D8	2	-10136.5	-5455.2	-3992.7	-3197.6
D9	2	-9853.5	-5229.2	-3761.8	-3013.3
D10	2	-9215	-5024.4	-3632.5	-2837.3
D11	2	-10118.9	-5478	-3971.5	-3145.4
D12	2	-2850.1	-341.801	714	1177.3
E1	2	-7859.4	-4097.2	-2894.5	-2259.2
E2	2	-10693.2	-5791.3	-4249.4	-3535.4
E3	2	-9747	-5184.2	-3766.4	-2990.9
E4	2	-10491.7	-5616.7	-4085.2	-3259
E5	2	-9659.2	-5190.2	-3781	-3024.1
E6	2	29258.6	13330.5	6353.1	2240.1
E7	2	-10361.3	-5593.1	-4113.1	-3325.7
E8	2	-7736.7	-4017.7	-2878.8	-2329.9
E9	2	-602.898	257.898	512.898	488.5
E10	2	45100.5	30550.9	26174.3	23160.6
E11	2	-2515.1	-236.898	680.199	1209.9
E12	2	-9494.7	-5065.9	-3635	-2886.5
F1	2	-8237.5	-4222	-2885.2	-2196.3
F2	2	-11062.3	-5968.2	-4316.6	-3405.7
F3	2	-9901.7	-5289	-3854.5	-3077.5
F4	2	-10018.7	-5368.2	-3914.4	-3120.6
F5	2	-9960.5	-5294.2	-3819.9	-3016.5
F6	2	29102.6	13059.8	6139.3	2126.9
F7	2	-10281.1	-5513.9	-4045.7	-3272.5
F8	2	5179.1	5713.8	7621.9	9296.7
F9	2	-965.301	758.699	1356.7	1640.2
F10	2	-6749.9	-3307.8	-2159.1	-1575.4
F11	2	39030.8	24558.4	20406.6	17606.3
F12	2	-10166.4	-5521.1	-4046.1	-3243.5
G1	2	-10492.6	-5704.7	-4154.7	-3300.8
G2	2	-10862.6	-5914.3	-4317.3	-3449.9
G3	2	-10460.9	-5648.5	-4122.6	-3274.5
G4	2	-9546.5	-5063.4	-3624.7	-2843.5
G5	2	-9229.1	-4821.2	-3409.2	-2511
G6	2	32166.3	14490.7	6957.5	2590.3
G7	2	-10886.2	-5965.2	-4444.9	-3607.8
G8	2	-8131.5	-4119.2	-2814.5	-2190.3
G9	2	-10169.7	-5505.2	-4059.5	-3255.5
G10	2	6982.9	6331.2	7332.5	7928.4
G11	2	-11003.3	-5983.7	-4450.9	-3586.9
G12	2	20680.3	14690.7	13396.6	12908.5
H1	2	-9439.1	-5116.8	-3687.3	-2901.5
H2	2	-9745.3	-5280.3	-3850	-3051.5
H3	2	-8758.9	-4707.4	-3434.9	-2728.9
H4	2	-10093.9	-5449.1	-3952.8	-3139.4
H5	2	-8503.7	-4505.4	-3191.7	-2508.4
H6	2	29762.3	13692.1	6673.9	2522.2
H7	2	-10262.8	-5583.6	-4153.5	-3318.7
H8	2	-12752.5	-7278.5	-5494.4	-4322.9
H9	2	-9317	-5038	-3718.7	-2990.4
H10	2	-9851.9	-5369.2	-3932.6	-3159.9
H11	2	-8979.2	-4830.2	-3524.5	-2775.8
H12	2	-7188.3	-3662.1	-2446	-1798.2
A1	3	-9639.5	-5229.7	-3801.6	-3012.1
A2	3	-9878.2	-5310.9	-3864.4	-3105.6
A3	3	-10171.7	-5479.3	-4004.4	-3222.4
A4	3	-9754.6	-5220.6	-3762.1	-3002.8
A5	3	-9729.5	-5278.6	-3905.3	-3123.9
A6	3	25611	11585.8	5202.1	1438.2
A7	3	-9391.4	-4906.8	-3475.1	-2678
A8	3	-10616.7	-5793.9	-4292	-3473.4
A9	3	-9522.4	-5228.9	-3937.6	-3243.6
A10	3	-10323	-5631.2	-4154.8	-3335.9
A11	3	-8172.3	-4333.7	-3099.4	-2391.2
A12	3	-9736.6	-5327.9	-3900.1	-3143.4
B1	3	-9678.2	-5183	-3675.6	-2858.8
B2	3	-10431.3	-5677.7	-4158.7	-3324.4
B3	3	12541.6	10381.9	10953.8	11197.7
B4	3	-10014.2	-5374.8	-3900.1	-3114.4
B5	3	-9432.8	-4998.8	-3623.5	-2852.3
B6	3	32131.3	15096	7781.5	3316.7
B7	3	-9320.3	-4751.7	-3266.1	-2462.9
B8	3	-10639.5	-5793.4	-4271.2	-3445
B9	3	-10208.9	-5515.6	-4046.3	-3260.6
B10	3	-10234.9	-5567.9	-4102.2	-3294.4
B11	3	-1319	1621.8	4647.7	9390
B12	3	-9535.4	-5198.1	-3782.9	-3033.4
C1	3	-10041.1	-5422	-3923.8	-3100
C2	3	-10259.1	-5520.6	-4008.1	-3175.8
C3	3	-10259.5	-5485	-4008.1	-3168.4
C4	3	15878.8	11875.3	11621.1	11636.2
C5	3	-10369.5	-5585.2	-4063.7	-3234.3
C6	3	29039.7	13017.7	5954.4	1857.7
C7	3	-10513.7	-5672.9	-4153.8	-3273.4
C8	3	-10749.9	-5857.6	-4371.6	-3631.6
C9	3	-8807.1	-4526.7	-3045.5	-2158.9
C10	3	-9081.8	-4896.4	-3604	-2884.1
C11	3	7451.1	7200.3	7275.6	7051.9
C12	3	-1125.8	191.5	609.898	919.102
D1	3	-8050.9	-4073.2	-2809.8	-2234.1
D2	3	-10706.2	-5616.8	-4011.7	-3231.6
D3	3	-9044.6	-4705.1	-3287.1	-2474
D4	3	-10337.1	-5442	-3878	-3043.7
D5	3	-8084.6	-4125.1	-2862.9	-2128.5
D6	3	26932.5	12111.3	5491.5	1628.1
D7	3	-10267.8	-5356.6	-3934	-3226.8
D8	3	-10155.5	-5471.2	-3998.7	-3202.6
D9	3	-9848.5	-5238.2	-3776.8	-3019.3
D10	3	-9226	-5028.4	-3638.5	-2866.3
D11	3	-10130.9	-5473	-3977.5	-3160.4
D12	3	-2819.1	-317.801	736	1198.3
E1	3	-7862.4	-4116.2	-2908.5	-2260.2
E2	3	-10698.2	-5786.3	-4254.4	-3514.4
E3	3	-9753	-5200.2	-3767.4	-3000.9
E4	3	-10481.7	-5647.7	-4103.2	-3257
E5	3	-9681.2	-5179.2	-3779	-3018.1
E6	3	28516.6	13052.5	6195.1	2123.1
E7	3	-10369.3	-5593.1	-4132.1	-3324.7
E8	3	-7791.7	-4049.7	-2882.8	-2347.9
E9	3	-732.898	184.898	435.898	457.5
E10	3	44660.5	30271.9	25911.3	22916.6
E11	3	-2546.1	-264.898	649.199	1182.9
E12	3	-9506.7	-5080.9	-3640	-2902.5
F1	3	-8245.5	-4232	-2897.2	-2201.3
F2	3	-11079.3	-5983.2	-4306.6	-3411.7
F3	3	-9916.7	-5298	-3866.5	-3085.5
F4	3	-10028.7	-5386.2	-3923.4	-3129.6
F5	3	-9962.5	-5313.2	-3821.9	-3014.5
F6	3	28247.6	12727.8	5965.3	2010.9
F7	3	-10277.1	-5530.9	-4047.7	-3279.5
F8	3	5099.1	5656.8	7562.9	9269.7
F9	3	-1220.3	573.699	1170.7	1494.2
F10	3	-6767.9	-3341.8	-2191.1	-1608.4
F11	3	38971.8	24548.4	20409.6	17625.3
F12	3	-10184.4	-5535.1	-4052.1	-3263.5
G1	3	-10498.6	-5703.7	-4164.7	-3313.8
G2	3	-10895.6	-5928.3	-4340.3	-3467.9
G3	3	-10483.9	-5660.5	-4126.6	-3296.5
G4	3	-9570.5	-5072.4	-3631.7	-2855.5
G5	3	-9240.1	-4817.2	-3417.2	-2534
G6	3	31239.3	14144.7	6772.5	2476.3
G7	3	-10908.2	-5958.2	-4458.9	-3606.8
G8	3	-8132.5	-4123.2	-2819.5	-2196.3
G9	3	-10180.7	-5521.2	-4073.5	-3250.5
G10	3	6907.9	6278.2	7267.5	7860.4
G11	3	-11017.3	-5993.7	-4457.9	-3598.9
G12	3	20653.3	14658.7	13380.6	12906.5
H1	3	-9448.1	-5116.8	-3680.3	-2913.5
H2	3	-9756.3	-5271.3	-3851	-3054.5
H3	3	-8794.9	-4712.4	-3447.9	-2719.9
H4	3	-10095.9	-5439.1	-3961.8	-3139.4
H5	3	-8500.7	-4515.4	-3199.7	-2511.4
H6	3	28731.3	13236.1	6389.9	2375.2
H7	3	-10266.8	-5598.6	-4158.5	-3330.7
H8	3	-12768.5	-7293.5	-5498.4	-4316.9
H9	3	-9343	-5038	-3718.7	-3006.4
H10	3	-9879.9	-5376.2	-3947.6	-3178.9
H11	3	-8987.2	-4854.2	-3553.5	-2800.8
H12	3	-7197.3	-3661.1	-2459	-1782.2
A1	4	-9646.5	-5242.7	-3815.6	-3027.1
A2	4	-9890.2	-5298.9	-3867.4	-3101.6
A3	4	-10172.7	-5479.3	-4025.4	-3237.4
A4	4	-9763.6	-5227.6	-3772.1	-3007.8
A5	4	-9740.5	-5287.6	-3909.3	-3137.9
A6	4	25079	11377.8	5090.1	1374.2
A7	4	-9415.4	-4903.8	-3479.1	-2695
A8	4	-10626.7	-5801.9	-4293	-3474.4
A9	4	-9514.4	-5221.9	-3941.6	-3242.6
A10	4	-10317	-5625.2	-4164.8	-3335.9
A11	4	-8190.3	-4329.7	-3112.4	-2408.2
A12	4	-9739.6	-5329.9	-3901.1	-3142.4
B1	4	-9710.2	-5198	-3695.6	-2874.8
B2	4	-10456.3	-5659.7	-4162.7	-3324.4
B3	4	12598.6	10394.9	10969.8	11217.7
B4	4	-10016.2	-5384.8	-3902.1	-3118.4
B5	4	-9442.8	-5009.8	-3626.5	-2860.3
B6	4	31424.3	14771	7584.5	3178.7
B7	4	-9349.3	-4781.7	-3281.1	-2485.9
B8	4	-10643.5	-5781.4	-4294.2	-3453
B9	4	-10208.9	-5525.6	-4057.3	-3257.6
B10	4	-10233.9	-5582.9	-4114.2	-3303.4
B11	4	-1346	1616.8	4632.7	9381
B12	4	-9536.4	-5203.1	-3788.9	-3032.4
C1	4	-10043.1	-5421	-3907.8	-3106
C2	4	-10272.1	-5528.6	-4004.1	-3180.8
C3	4	-10271.5	-5489	-4004.1	-3195.4
C4	4	15637.8	11703.3	11466.1	11495.2
C5	4	-10387.5	-5585.2	-4077.7	-3250.3
C6	4	28308.7	12710.7	5804.4	1770.7
C7	4	-10519.7	-5676.9	-4169.8	-3280.4
C8	4	-10765.9	-5874.6	-4383.6	-3656.6
C9	4	-8836.1	-4549.7	-3061.5	-2182.9
C10	4	-9070.8	-4897.4	-3606	-2880.1
C11	4	7426.1	7169.3	7225.6	7029.9
C12	4	-1188.8	140.5	593.898	899.102
D1	4	-8087.9	-4082.2	-2823.8	-2247.1
D2	4	-10704.2	-5627.8	-4022.7	-3233.6
D3	4	-9047.6	-4706.1	-3293.1	-2491
D4	4	-10344.1	-5447	-3876	-3048.7
D5	4	-8104.6	-4133.1	-2885.9	-2147.5
D6	4	26516.5	11953.3	5399.5	1547.1
D7	4	-10303.8	-5362.6	-3969	-3239.8
D8	4	-10154.5	-5466.2	-3998.7	-3210.6
D9	4	-9878.5	-5235.2	-3776.8	-3029.3
D10	4	-9270	-5060.4	-3644.5	-2869.3
D11	4	-10142.9	-5509	-3997.5	-3163.4
D12	4	-2896.1	-366.801	707	1179.3
E1	4	-7894.4	-4132.2	-2920.5	-2277.2
E2	4	-10707.2	-5806.3	-4272.4	-3537.4
E3	4	-9755	-5214.2	-3785.4	-3004.9
E4	4	-10479.7	-5637.7	-4099.2	-3274
E5	4	-9674.2	-5191.2	-3800	-3027.1
E6	4	27889.6	12792.5	6049.1	2042.1
E7	4	-10378.3	-5620.1	-4132.1	-3335.7
E8	4	-7844.7	-4073.7	-2936.8	-2379.9
E9	4	-816.898	146.898	401.898	410.5
E10	4	44345.5	30088.9	25726.3	22758.6
E11	4	-2535.1	-256.898	679.199	1198.9
E12	4	-9507.7	-5089.9	-3642	-2902.5
F1	4	-8263.5	-4246	-2926.2	-2206.3
F2	4	-11094.3	-5999.2	-4330.6	-3423.7
F3	4	-9926.7	-5306	-3880.5	-3098.5
F4	4	-10045.7	-5389.2	-3920.4	-3132.6
F5	4	-9969.5	-5318.2	-3817.9	-3029.5
F6	4	27645.6	12471.8	5817.3	1920.9
F7	4	-10290.1	-5527.9	-4067.7	-3285.5
F8	4	4889.1	5494.8	7385.9	9081.7
F9	4	-1418.3	457.699	1104.7	1432.2
F10	4	-6797.9	-3352.8	-2213.1	-1608.4
F11	4	38949.8	24561.4	20431.6	17656.3
F12	4	-10200.4	-5553.1	-4044.1	-3266.5
G1	4	-10511.6	-5737.7	-4175.7	-3328.8
G2	4	-10877.6	-5919.3	-4344.3	-3478.9
G3	4	-10491.9	-5664.5	-4125.6	-3286.5
G4	4	-9575.5	-5080.4	-3633.7	-2853.5
G5	4	-9254.1	-4827.2	-3418.2	-2515
G6	4	30465.3	13827.7	6612.5	2364.3
G7	4	-10905.2	-5953.2	-4453.9	-3623.8
G8	4	-8158.5	-4142.2	-2811.5	-2200.3
G9	4	-10203.7	-5540.2	-4080.5	-3275.5
G10	4	6768.9	6204.2	7201.5	7829.4
G11	4	-11024.3	-5998.7	-4448.9	-3591.9
G12	4	20632.3	14644.7	13391.6	12919.5
H1	4	-9466.1	-5106.8	-3690.3	-2926.5
H2	4	-9779.3	-5280.3	-3859	-3057.5
H3	4	-8808.9	-4716.4	-3461.9	-2751.9
H4	4	-10114.9	-5458.1	-3970.8	-3167.4
H5	4	-8514.7	-4500.4	-3195.7	-2514.4
H6	4	28113.3	12933.1	6232.9	2274.2
H7	4	-10270.8	-5602.6	-4145.5	-3345.7
H8	4	-12778.5	-7299.5	-5512.4	-4325.9
H9	4	-9358	-5049	-3743.7	-3023.4
H10	4	-9882.9	-5367.2	-3970.6	-3185.9
H11	4	-9004.2	-4841.2	-3537.5	-2798.8
H12	4	-7240.3	-3699.1	-2477	-1815.2
A1	5	-9638.5	-5239.7	-3813.6	-3040.1
A2	5	-9891.2	-5302.9	-3856.4	-3108.6
A3	5	-10175.7	-5505.3	-4018.4	-3233.4
A4	5	-9765.6	-5238.6	-3764.1	-3000.8
A5	5	-9768.5	-5296.6	-3909.3	-3136.9
A6	5	24765	11233.8	5009.1	1305.2
A7	5	-9420.4	-4913.8	-3495.1	-2688
A8	5	-10630.7	-5787.9	-4288	-3480.4
A9	5	-9540.4	-5233.9	-3947.6	-3260.6
A10	5	-10344	-5648.2	-4159.8	-3332.9
A11	5	-8204.3	-4352.7	-3105.4	-2409.2
A12	5	-9763.6	-5335.9	-3912.1	-3141.4
B1	5	-9712.2	-5196	-3711.6	-2879.8
B2	5	-10456.3	-5667.7	-4163.7	-3337.4
B3	5	12461.6	10322.9	10887.8	11160.7
B4	5	-10034.2	-5386.8	-3914.1	-3128.4
B5	5	-9457.8	-5028.8	-3631.5	-2861.3
B6	5	30852.3	14514	7414.5	3058.7
B7	5	-9369.3	-4774.7	-3292.1	-2473.9
B8	5	-10661.5	-5800.4	-4293.2	-3458
B9	5	-10239.9	-5511.6	-4063.3	-3261.6
B10	5	-10258.9	-5582.9	-4112.2	-3308.4
B11	5	-1394	1582.8	4630.7	9361
B12	5	-9551.4	-5200.1	-3785.9	-3044.4
C1	5	-10050.1	-5429	-3923.8	-3101
C2	5	-10276.1	-5521.6	-4015.1	-3197.8
C3	5	-10253.5	-5482	-4015.1	-3203.4
C4	5	15641.8	11707.3	11458.1	11495.2
C5	5	-10386.5	-5584.2	-4084.7	-3240.3
C6	5	27862.7	12529.7	5694.4	1702.7
C7	5	-10525.7	-5693.9	-4168.8	-3295.4
C8	5	-10775.9	-5876.6	-4382.6	-3646.6
C9	5	-8849.1	-4554.7	-3061.5	-2193.9
C10	5	-9101.8	-4910.4	-3613	-2903.1
C11	5	7335.1	7089.3	7172.6	6972.9
C12	5	-1191.8	148.5	585.898	888.102
D1	5	-8088.9	-4102.2	-2799.8	-2228.1
D2	5	-10723.2	-5630.8	-4026.7	-3253.6
D3	5	-9068.6	-4724.1	-3288.1	-2490
D4	5	-10365.1	-5449	-3887	-3042.7
D5	5	-8123.6	-4148.1	-2880.9	-2145.5
D6	5	26259.5	11870.3	5355.5	1525.1
D7	5	-10300.8	-5361.6	-3980	-3240.8
D8	5	-10177.5	-5470.2	-4001.7	-3219.6
D9	5	-9871.5	-5240.2	-3797.8	-3033.3
D10	5	-9251	-5055.4	-3642.5	-2865.3
D11	5	-10134.9	-5498	-3991.5	-3184.4
D12	5	-2938.1	-383.801	671	1166.3
E1	5	-7892.4	-4155.2	-2936.5	-2266.2
E2	5	-10715.2	-5815.3	-4261.4	-3546.4
E3	5	-9759	-5208.2	-3793.4	-3002.9
E4	5	-10505.7	-5638.7	-4103.2	-3290
E5	5	-9690.2	-5194.2	-3792	-3034.1
E6	5	27558.6	12666.5	5978.1	1993.1
E7	5	-10372.3	-5596.1	-4140.1	-3321.7
E8	5	-7850.7	-4087.7	-2915.8	-2367.9
E9	5	-879.898	87.8984	375.898	386.5
E10	5	44155.5	29941.9	25623.3	22662.6
E11	5	-2569.1	-258.898	648.199	1182.9
E12	5	-9495.7	-5087.9	-3638	-2907.5
F1	5	-8269.5	-4244	-2908.2	-2212.3
F2	5	-11101.3	-5996.2	-4325.6	-3427.7
F3	5	-9923.7	-5321	-3872.5	-3091.5
F4	5	-10032.7	-5400.2	-3928.4	-3128.6
F5	5	-9986.5	-5328.2	-3827.9	-3039.5
F6	5	27230.6	12312.8	5728.3	1854.9
F7	5	-10310.1	-5521.9	-4058.7	-3275.5
F8	5	4863.1	5471.8	7371.9	9067.7
F9	5	-1365.3	498.699	1115.7	1446.2
F10	5	-6814.9	-3357.8	-2219.1	-1612.4
F11	5	38811.8	24472.4	20385.6	17636.3
F12	5	-10204.4	-5552.1	-4070.1	-3276.5
G1	5	-10521.6	-5716.7	-4163.7	-3319.8
G2	5	-10913.6	-5930.3	-4349.3	-3467.9
G3	5	-10496.9	-5684.5	-4145.6	-3316.5
G4	5	-9567.5	-5082.4	-3643.7	-2861.5
G5	5	-9276.1	-4826.2	-3415.2	-2528
G6	5	30083.3	13701.7	6527.5	2333.3
G7	5	-10920.2	-5967.2	-4460.9	-3625.8
G8	5	-8163.5	-4135.2	-2827.5	-2200.3
G9	5	-10189.7	-5539.2	-4088.5	-3266.5
G10	5	6699.9	6154.2	7165.5	7797.4
G11	5	-11039.3	-6009.7	-4455.9	-3599.9
G12	5	20446.3	14539.7	13287.6	12831.5
H1	5	-9468.1	-5135.8	-3694.3	-2910.5
H2	5	-9776.3	-5292.3	-3867	-3087.5
H3	5	-8813.9	-4750.4	-3473.9	-2746.9
H4	5	-10137.9	-5461.1	-3972.8	-3181.4
H5	5	-8505.7	-4511.4	-3198.7	-2520.4
H6	5	27590.3	12696.1	6083.9	2190.2
H7	5	-10284.8	-5607.6	-4174.5	-3340.7
H8	5	-12783.5	-7297.5	-5507.4	-4315.9
H9	5	-9351	-5045	-3719.7	-3030.4
H10	5	-9884.9	-5382.2	-3964.6	-3175.9
H11	5	-9024.2	-4874.2	-3545.5	-2811.8
H12	5	-7241.3	-3699.1	-2502	-1819.2
A1	6	-9666.5	-5248.7	-3809.6	-3059.1
A2	6	-9898.2	-5302.9	-3867.4	-3106.6
A3	6	-10193.7	-5486.3	-4016.4	-3243.4
A4	6	-9782.6	-5240.6	-3773.1	-3004.8
A5	6	-9769.5	-5302.6	-3913.3	-3153.9
A6	6	24503	11112.8	4954.1	1283.2
A7	6	-9439.4	-4926.8	-3490.1	-2699
A8	6	-10649.7	-5802.9	-4307	-3486.4
A9	6	-9549.4	-5233.9	-3950.6	-3249.6
A10	6	-10341	-5655.2	-4171.8	-3356.9
A11	6	-8214.3	-4351.7	-3100.4	-2418.2
A12	6	-9742.6	-5342.9	-3902.1	-3156.4
B1	6	-9718.2	-5204	-3686.6	-2879.8
B2	6	-10468.3	-5667.7	-4167.7	-3345.4
B3	6	12503.6	10348.9	10898.8	11158.7
B4	6	-10039.2	-5406.8	-3922.1	-3112.4
B5	6	-9452.8	-5019.8	-3631.5	-2885.3
B6	6	30405.3	14310	7285.5	2969.7
B7	6	-9392.3	-4806.7	-3305.1	-2479.9
B8	6	-10659.5	-5809.4	-4300.2	-3458
B9	6	-10249.9	-5544.6	-4068.3	-3272.6
B10	6	-10261.9	-5572.9	-4134.2	-3320.4
B11	6	-1421	1553.8	4571.7	9307
B12	6	-9567.4	-5214.1	-3791.9	-3049.4
C1	6	-10056.1	-5434	-3923.8	-3109
C2	6	-10276.1	-5539.6	-4013.1	-3184.8
C3	6	-10277.5	-5504	-4019.1	-3189.4
C4	6	15418.8	11560.3	11328.1	11376.2
C5	6	-10401.5	-5611.2	-4077.7	-3249.3
C6	6	27426.7	12331.7	5576.4	1628.7
C7	6	-10535.7	-5700.9	-4174.8	-3290.4
C8	6	-10772.9	-5861.6	-4397.6	-3648.6
C9	6	-8868.1	-4564.7	-3072.5	-2192.9
C10	6	-9103.8	-4908.4	-3617	-2889.1
C11	6	7334.1	7113.3	7183.6	6997.9
C12	6	-1227.8	102.5	567.898	871.102
D1	6	-8106.9	-4110.2	-2841.8	-2250.1
D2	6	-10734.2	-5637.8	-4024.7	-3248.6
D3	6	-9068.6	-4703.1	-3286.1	-2503
D4	6	-10353.1	-5459	-3897	-3050.7
D5	6	-8138.6	-4169.1	-2892.9	-2175.5
D6	6	26109.5	11818.3	5320.5	1500.1
D7	6	-10295.8	-5360.6	-3970	-3247.8
D8	6	-10167.5	-5480.2	-4026.7	-3244.6
D9	6	-9883.5	-5259.2	-3794.8	-3051.3
D10	6	-9268	-5048.4	-3650.5	-2882.3
D11	6	-10141.9	-5493	-3997.5	-3181.4
D12	6	-2946.1	-382.801	676	1154.3
E1	6	-7917.4	-4143.2	-2943.5	-2293.2
E2	6	-10733.2	-5803.3	-4267.4	-3552.4
E3	6	-9778	-5215.2	-3796.4	-3017.9
E4	6	-10515.7	-5639.7	-4116.2	-3267
E5	6	-9699.2	-5212.2	-3792	-3036.1
E6	6	27325.6	12572.5	5921.1	1932.1
E7	6	-10376.3	-5600.1	-4137.1	-3333.7
E8	6	-7873.7	-4111.7	-2939.8	-2370.9
E9	6	-952.898	81.8984	322.898	360.5
E10	6	43998.5	29848.9	25530.3	22560.6
E11	6	-2581.1	-284.898	640.199	1166.9
E12	6	-9513.7	-5093.9	-3649	-2919.5
F1	6	-8291.5	-4245	-2935.2	-2230.3
F2	6	-11088.3	-6008.2	-4340.6	-3435.7
F3	6	-9944.7	-5321	-3886.5	-3109.5
F4	6	-10052.7	-5408.2	-3937.4	-3155.6
F5	6	-9983.5	-5325.2	-3852.9	-3036.5
F6	6	27002.6	12213.8	5658.3	1833.9
F7	6	-10302.1	-5540.9	-4062.7	-3294.5
F8	6	4902.1	5517.8	7426.9	9106.7
F9	6	-1366.3	499.699	1126.7	1438.2
F10	6	-6826.9	-3375.8	-2222.1	-1631.4
F11	6	38705.8	24440.4	20373.6	17620.3
F12	6	-10228.4	-5573.1	-4079.1	-3286.5
G1	6	-10543.6	-5742.7	-4166.7	-3331.8
G2	6	-10921.6	-5940.3	-4348.3	-3484.9
G3	6	-10506.9	-5686.5	-4141.6	-3305.5
G4	6	-9591.5	-5091.4	-3643.7	-2860.5
G5	6	-9286.1	-4831.2	-3426.2	-2541
G6	6	29680.3	13532.7	6446.5	2264.3
G7	6	-10920.2	-5960.2	-4458.9	-3626.8
G8	6	-8176.5	-4153.2	-2829.5	-2212.3
G9	6	-10213.7	-5531.2	-4089.5	-3283.5
G10	6	6633.9	6121.2	7125.5	7760.4
G11	6	-11032.3	-6016.7	-4458.9	-3616.9
G12	6	20489.3	14564.7	13311.6	12864.5
H1	6	-9500.1	-5124.8	-3700.3	-2934.5
H2	6	-9779.3	-5300.3	-3856	-3074.5
H3	6	-8816.9	-4732.4	-3473.9	-2747.9
H4	6	-10127.9	-5466.1	-3976.8	-3169.4
H5	6	-8465.7	-4494.4	-3179.7	-2495.4
H6	6	27214.3	12510.1	5990.9	2155.2
H7	6	-10286.8	-5628.6	-4167.5	-3338.7
H8	6	-12779.5	-7301.5	-5509.4	-4334.9
H9	6	-9371	-5069	-3737.7	-3021.4
H10	6	-9895.9	-5391.2	-3967.6	-3204.9
H11	6	-9006.2	-4869.2	-3541.5	-2808.8
H12	6	-7280.3	-3731.1	-2499	-1838.2
A1	7	-9676.5	-5261.7	-3833.6	-3058.1
A2	7	-9912.2	-5321.9	-3881.4	-3109.6
A3	7	-10205.7	-5515.3	-4035.4	-3245.4
A4	7	-9783.6	-5236.6	-3767.1	-3013.8
A5	7	-9783.5	-5318.6	-3921.3	-3159.9
A6	7	24275	11025.8	4894.1	1231.2
A7	7	-9443.4	-4927.8	-3492.1	-2689
A8	7	-10648.7	-5801.9	-4296	-3487.4
A9	7	-9545.4	-5231.9	-3948.6	-3249.6
A10	7	-10341	-5654.2	-4168.8	-3356.9
A11	7	-8211.3	-4347.7	-3119.4	-2401.2
A12	7	-9766.6	-5359.9	-3922.1	-3169.4
B1	7	-9724.2	-5221	-3696.6	-2891.8
B2	7	-10463.3	-5678.7	-4184.7	-3356.4
B3	7	12459.6	10313.9	10844.8	11138.7
B4	7	-10043.2	-5402.8	-3911.1	-3125.4
B5	7	-9465.8	-5027.8	-3645.5	-2891.3
B6	7	30110.3	14158	7172.5	2917.7
B7	7	-9393.3	-4805.7	-3313.1	-2497.9
B8	7	-10671.5	-5804.4	-4292.2	-3478
B9	7	-10252.9	-5543.6	-4061.3	-3273.6
B10	7	-10273.9	-5582.9	-4118.2	-3323.4
B11	7	-1452	1536.8	4549.7	9304
B12	7	-9578.4	-5228.1	-3799.9	-3062.4
C1	7	-10062.1	-5452	-3927.8	-3110
C2	7	-10283.1	-5546.6	-4031.1	-3197.8
C3	7	-10275.5	-5504	-4018.1	-3208.4
C4	7	15288.8	11466.3	11224.1	11280.2
C5	7	-10405.5	-5607.2	-4091.7	-3251.3
C6	7	27120.7	12232.7	5520.4	1596.7
C7	7	-10551.7	-5695.9	-4180.8	-3300.4
C8	7	-10769.9	-5883.6	-4400.6	-3649.6
C9	7	-8864.1	-4563.7	-3075.5	-2192.9
C10	7	-9112.8	-4912.4	-3623	-2908.1
C11	7	7256.1	7019.3	7099.6	6934.9
C12	7	-1275.8	85.5	538.898	853.102
D1	7	-8115.9	-4107.2	-2838.8	-2251.1
D2	7	-10729.2	-5630.8	-4039.7	-3248.6
D3	7	-9065.6	-4733.1	-3297.1	-2508
D4	7	-10363.1	-5473	-3895	-3054.7
D5	7	-8133.6	-4157.1	-2904.9	-2173.5
D6	7	25811.5	11679.3	5250.5	1456.1
D7	7	-10334.8	-5366.6	-3978	-3250.8
D8	7	-10178.5	-5478.2	-4018.7	-3235.6
D9	7	-9901.5	-5235.2	-3777.8	-3044.3
D10	7	-9286	-5060.4	-3665.5	-2884.3
D11	7	-10143.9	-5494	-4001.5	-3191.4
D12	7	-2982.1	-412.801	641	1137.3
E1	7	-7924.4	-4152.2	-2949.5	-2295.2
E2	7	-10737.2	-5826.3	-4265.4	-3566.4
E3	7	-9784	-5208.2	-3803.4	-3022.9
E4	7	-10531.7	-5647.7	-4106.2	-3264
E5	7	-9692.2	-5215.2	-3809	-3053.1
E6	7	27057.6	12477.5	5842.1	1891.1
E7	7	-10396.3	-5617.1	-4137.1	-3333.7
E8	7	-7926.7	-4124.7	-2949.8	-2391.9
E9	7	-1015.9	32.8984	311.898	330.5
E10	7	43582.5	29576.9	25256.3	22322.6
E11	7	-2648.1	-327.898	605.199	1148.9
E12	7	-9534.7	-5105.9	-3657	-2920.5
F1	7	-8282.5	-4243	-2936.2	-2221.3
F2	7	-11099.3	-6006.2	-4345.6	-3447.7
F3	7	-9958.7	-5337	-3898.5	-3107.5
F4	7	-10063.7	-5402.2	-3941.4	-3163.6
F5	7	-9992.5	-5328.2	-3848.9	-3045.5
F6	7	26837.6	12135.8	5614.3	1807.9
F7	7	-10301.1	-5524.9	-4070.7	-3289.5
F8	7	4869.1	5485.8	7400.9	9095.7
F9	7	-1394.3	473.699	1104.7	1443.2
F10	7	-6858.9	-3391.8	-2230.1	-1631.4
F11	7	38544.8	24349.4	20307.6	17587.3
F12	7	-10241.4	-5581.1	-4077.1	-3280.5
G1	7	-10531.6	-5732.7	-4171.7	-3347.8
G2	7	-10922.6	-5938.3	-4356.3	-3481.9
G3	7	-10517.9	-5687.5	-4148.6	-3316.5
G4	7	-9593.5	-5119.4	-3658.7	-2900.5
G5	7	-9274.1	-4834.2	-3430.2	-2549
G6	7	29438.3	13426.7	6377.5	2226.3
G7	7	-10914.2	-5980.2	-4457.9	-3629.8
G8	7	-8189.5	-4158.2	-2829.5	-2223.3
G9	7	-10213.7	-5545.2	-4097.5	-3299.5
G10	7	6625.9	6112.2	7118.5	7747.4
G11	7	-11036.3	-6010.7	-4469.9	-3603.9
G12	7	20308.3	14463.7	13209.6	12759.5
H1	7	-9493.1	-5151.8	-3711.3	-2938.5
H2	7	-9795.3	-5318.3	-3861	-3096.5
H3	7	-8834.9	-4737.4	-3472.9	-2763.9
H4	7	-10146.9	-5480.1	-3983.8	-3175.4
H5	7	-8495.7	-4500.4	-3205.7	-2515.4
H6	7	26829.3	12347.1	5917.9	2115.2
H7	7	-10312.8	-5616.6	-4179.5	-3339.7
H8	7	-12791.5	-7316.5	-5513.4	-4340.9
H9	7	-9366	-5061	-3734.7	-3030.4
H10	7	-9892.9	-5399.2	-3968.6	-3185.9
H11	7	-9036.2	-4871.2	-3567.5	-2814.8
H12	7	-7288.3	-3740.1	-2501	-1846.2
A1	8	-9681.5	-5269.7	-3829.6	-3056.1
A2	8	-9919.2	-5328.9	-3880.4	-3122.6
A3	8	-10214.7	-5528.3	-4033.4	-3265.4
A4	8	-9797.6	-5252.6	-3774.1	-3026.8
A5	8	-9787.5	-5313.6	-3913.3	-3158.9
A6	8	24062	10924.8	4837.1	1193.2
A7	8	-9447.4	-4926.8	-3514.1	-2704
A8	8	-10663.7	-5815.9	-4303	-3504.4
A9	8	-9554.4	-5255.9	-3977.6	-3269.6
A10	8	-10353	-5657.2	-4172.8	-3371.9
A11	8	-8230.3	-4367.7	-3123.4	-2428.2
A12	8	-9771.6	-5373.9	-3916.1	-3166.4
B1	8	-9730.2	-5216	-3705.6	-2900.8
B2	8	-10473.3	-5681.7	-4174.7	-3342.4
B3	8	12336.6	10223.9	10764.8	11052.7
B4	8	-10050.2	-5398.8	-3919.1	-3124.4
B5	8	-9467.8	-5025.8	-3637.5	-2882.3
B6	8	29761.3	13981	7071.5	2835.7
B7	8	-9410.3	-4814.7	-3333.1	-2508.9
B8	8	-10675.5	-5823.4	-4297.2	-3474
B9	8	-10261.9	-5530.6	-4066.3	-3278.6
B10	8	-10270.9	-5582.9	-4128.2	-3333.4
B11	8	-1489	1499.8	4540.7	9270
B12	8	-9573.4	-5223.1	-3796.9	-3064.4
C1	8	-10088.1	-5453	-3925.8	-3118
C2	8	-10302.1	-5549.6	-4013.1	-3205.8
C3	8	-10283.5	-5510	-4031.1	-3213.4
C4	8	15152.8	11379.3	11159.1	11213.2
C5	8	-10411.5	-5614.2	-4085.7	-3266.3
C6	8	26828.7	12102.7	5427.4	1557.7
C7	8	-10564.7	-5705.9	-4191.8	-3302.4
C8	8	-10788.9	-5872.6	-4407.6	-3654.6
C9	8	-8872.1	-4583.7	-3088.5	-2211.9
C10	8	-9125.8	-4917.4	-3632	-2907.1
C11	8	7132.1	6935.3	7015.6	6872.9
C12	8	-1327.8	65.5	530.898	828.102
D1	8	-8128.9	-4121.2	-2842.8	-2264.1
D2	8	-10743.2	-5652.8	-4037.7	-3274.6
D3	8	-9090.6	-4742.1	-3304.1	-2516
D4	8	-10356.1	-5488	-3922	-3075.7
D5	8	-8153.6	-4174.1	-2918.9	-2174.5
D6	8	25681.5	11640.3	5215.5	1441.1
D7	8	-10328.8	-5385.6	-3970	-3258.8
D8	8	-10202.5	-5498.2	-4023.7	-3245.6
D9	8	-9896.5	-5243.2	-3787.8	-3047.3
D10	8	-9287	-5072.4	-3652.5	-2873.3
D11	8	-10162.9	-5521	-4004.5	-3191.4
D12	8	-3009.1	-436.801	642	1131.3
E1	8	-7918.4	-4170.2	-2954.5	-2292.2
E2	8	-10757.2	-5833.3	-4290.4	-3570.4
E3	8	-9793	-5219.2	-3788.4	-3012.9
E4	8	-10516.7	-5666.7	-4109.2	-3286
E5	8	-9716.2	-5225.2	-3811	-3042.1
E6	8	26779.6	12342.5	5775.1	1850.1
E7	8	-10397.3	-5628.1	-4149.1	-3342.7
E8	8	-7935.7	-4133.7	-2966.8	-2415.9
E9	8	-1081.9	-14.1016	261.898	298.5
E10	8	43789.5	29716.9	25366.3	22445.6
E11	8	-2661.1	-345.898	577.199	1124.9
E12	8	-9546.7	-5113.9	-3669	-2941.5
F1	8	-8303.5	-4262	-2942.2	-2237.3
F2	8	-11112.3	-6007.2	-4350.6	-3457.7
F3	8	-9965.7	-5335	-3891.5	-3096.5
F4	8	-10069.7	-5405.2	-3954.4	-3145.6
F5	8	-9993.5	-5338.2	-3849.9	-3047.5
F6	8	26597.6	12018.8	5545.3	1769.9
F7	8	-10330.1	-5539.9	-4081.7	-3294.5
F8	8	4818.1	5447.8	7383.9	9075.7
F9	8	-1428.3	452.699	1083.7	1424.2
F10	8	-6858.9	-3397.8	-2234.1	-1630.4
F11	8	38515.8	24357.4	20306.6	17587.3
F12	8	-10210.4	-5561.1	-4077.1	-3291.5
G1	8	-10538.6	-5738.7	-4193.7	-3346.8
G2	8	-10942.6	-5937.3	-4359.3	-3482.9
G3	8	-10526.9	-5699.5	-4156.6	-3303.5
G4	8	-9594.5	-5090.4	-3655.7	-2884.5
G5	8	-9291.1	-4843.2	-3434.2	-2553
G6	8	29241.3	13343.7	6316.5	2214.3
G7	8	-10935.2	-5991.2	-4464.9	-3634.8
G8	8	-8201.5	-4166.2	-2850.5	-2212.3
G9	8	-10214.7	-5562.2	-4110.5	-3303.5
G10	8	6528.9	6043.2	7068.5	7703.4
G11	8	-11054.3	-6025.7	-4471.9	-3612.9
G12	8	20243.3	14402.7	13184.6	12758.5
H1	8	-9516.1	-5134.8	-3727.3	-2940.5
H2	8	-9806.3	-5309.3	-3867	-3097.5
H3	8	-8848.9	-4737.4	-3496.9	-2777.9
H4	8	-10140.9	-5481.1	-3980.8	-3185.4
H5	8	-8502.7	-4504.4	-3195.7	-2527.4
H6	8	26498.3	12193.1	5810.9	2047.2
H7	8	-10309.8	-5630.6	-4177.5	-3348.7
H8	8	-12799.5	-7302.5	-5524.4	-4337.9
H9	8	-9392	-5080	-3751.7	-3032.4
H10	8	-9915.9	-5406.2	-3971.6	-3211.9
H11	8	-9034.2	-4888.2	-3562.5	-2819.8
H12	8	-7299.3	-3738.1	-2532	-1876.2
A1	9	-9687.5	-5263.7	-3821.6	-3060.1
A2	9	-9920.2	-5335.9	-3889.4	-3129.6
A3	9	-10207.7	-5515.3	-4054.4	-3250.4
A4	9	-9796.6	-5257.6	-3786.1	-3027.8
A5	9	-9796.5	-5324.6	-3922.3	-3160.9
A6	9	23888	10852.8	4798.1	1183.2
A7	9	-9431.4	-4957.8	-3514.1	-2712
A8	9	-10665.7	-5809.9	-4310	-3497.4
A9	9	-9564.4	-5264.9	-3968.6	-3270.6
A10	9	-10356	-5664.2	-4170.8	-3380.9
A11	9	-8237.3	-4365.7	-3136.4	-2434.2
A12	9	-9787.6	-5365.9	-3918.1	-3171.4
B1	9	-9751.2	-5219	-3727.6	-2905.8
B2	9	-10478.3	-5694.7	-4186.7	-3353.4
B3	9	12252.6	10167.9	10681.8	10982.7
B4	9	-10065.2	-5424.8	-3929.1	-3131.4
B5	9	-9486.8	-5052.8	-3648.5	-2903.3
B6	9	29572.3	13899	6997.5	2804.7
B7	9	-9429.3	-4828.7	-3338.1	-2518.9
B8	9	-10678.5	-5826.4	-4317.2	-3469
B9	9	-10263.9	-5549.6	-4082.3	-3284.6
B10	9	-10276.9	-5597.9	-4133.2	-3329.4
B11	9	-1528	1486.8	4510.7	9218
B12	9	-9577.4	-5233.1	-3792.9	-3054.4
C1	9	-10077.1	-5455	-3937.8	-3123
C2	9	-10298.1	-5536.6	-4033.1	-3187.8
C3	9	-10302.5	-5516	-4025.1	-3209.4
C4	9	15232.8	11441.3	11211.1	11271.2
C5	9	-10423.5	-5617.2	-4094.7	-3275.3
C6	9	26614.7	12006.7	5394.4	1531.7
C7	9	-10561.7	-5703.9	-4189.8	-3305.4
C8	9	-10788.9	-5885.6	-4419.6	-3669.6
C9	9	-8883.1	-4592.7	-3094.5	-2210.9
C10	9	-9141.8	-4942.4	-3626	-2927.1
C11	9	7222.1	7026.3	7119.6	6942.9
C12	9	-1326.8	27.5	522.898	832.102
D1	9	-8131.9	-4121.2	-2848.8	-2252.1
D2	9	-10746.2	-5641.8	-4035.7	-3261.6
D3	9	-9099.6	-4734.1	-3303.1	-2508
D4	9	-10381.1	-5493	-3907	-3082.7
D5	9	-8155.6	-4190.1	-2915.9	-2173.5
D6	9	25517.5	11574.3	5167.5	1396.1
D7	9	-10327.8	-5387.6	-3981	-3259.8
D8	9	-10185.5	-5493.2	-4015.7	-3238.6
D9	9	-9902.5	-5265.2	-3796.8	-3055.3
D10	9	-9300	-5068.4	-3675.5	-2895.3
D11	9	-10171.9	-5520	-4011.5	-3203.4
D12	9	-3037.1	-448.801	635	1108.3
E1	9	-7936.4	-4159.2	-2944.5	-2298.2
E2	9	-10759.2	-5832.3	-4280.4	-3570.4
E3	9	-9791	-5220.2	-3801.4	-3024.9
E4	9	-10536.7	-5663.7	-4123.2	-3294
E5	9	-9698.2	-5228.2	-3818	-3062.1
E6	9	26601.6	12264.5	5719.1	1811.1
E7	9	-10414.3	-5627.1	-4153.1	-3359.7
E8	9	-7952.7	-4149.7	-2977.8	-2417.9
E9	9	-1115.9	-20.1016	256.898	297.5
E10	9	43307.5	29440.9	25097.3	22180.6
E11	9	-2701.1	-354.898	576.199	1135.9
E12	9	-9536.7	-5126.9	-3663	-2940.5
F1	9	-8299.5	-4286	-2952.2	-2248.3
F2	9	-11125.3	-6027.2	-4337.6	-3440.7
F3	9	-9977.7	-5323	-3905.5	-3121.5
F4	9	-10082.7	-5410.2	-3932.4	-3156.6
F5	9	-10021.5	-5340.2	-3855.9	-3060.5
F6	9	26318.6	11912.8	5494.3	1697.9
F7	9	-10337.1	-5543.9	-4075.7	-3294.5
F8	9	4713.1	5380.8	7283.9	8987.7
F9	9	-1452.3	434.699	1069.7	1399.2
F10	9	-6890.9	-3404.8	-2257.1	-1656.4
F11	9	38482.8	24338.4	20287.6	17581.3
F12	9	-10239.4	-5577.1	-4087.1	-3296.5
G1	9	-10556.6	-5758.7	-4179.7	-3361.8
G2	9	-10937.6	-5955.3	-4372.3	-3497.9
G3	9	-10537.9	-5687.5	-4160.6	-3334.5
G4	9	-9601.5	-5110.4	-3662.7	-2899.5
G5	9	-9288.1	-4849.2	-3438.2	-2543
G6	9	28984.3	13228.7	6270.5	2194.3
G7	9	-10943.2	-5977.2	-4467.9	-3643.8
G8	9	-8199.5	-4157.2	-2862.5	-2240.3
G9	9	-10238.7	-5551.2	-4095.5	-3279.5
G10	9	6486.9	6025.2	7046.5	7688.4
G11	9	-11057.3	-6038.7	-4485.9	-3621.9
G12	9	20274.3	14425.7	13196.6	12779.5
H1	9	-9508.1	-5162.8	-3702.3	-2946.5
H2	9	-9799.3	-5314.3	-3883	-3075.5
H3	9	-8850.9	-4764.4	-3491.9	-2771.9
H4	9	-10165.9	-5490.1	-3992.8	-3180.4
H5	9	-8502.7	-4512.4	-3206.7	-2512.4
H6	9	26275.3	12100.1	5768.9	2014.2
H7	9	-10310.8	-5636.6	-4171.5	-3361.7
H8	9	-12800.5	-7311.5	-5528.4	-4349.9
H9	9	-9397	-5081	-3765.7	-3039.4
H10	9	-9911.9	-5401.2	-3984.6	-3210.9
H11	9	-9039.2	-4895.2	-3567.5	-2820.8
H12	9	-7297.3	-3743.1	-2524	-1866.2
A1	10	-9695.5	-5275.7	-3835.6	-3070.1
A2	10	-9927.2	-5347.9	-3884.4	-3131.6
A3	10	-10197.7	-5526.3	-4048.4	-3263.4
A4	10	-9810.6	-5261.6	-3793.1	-3036.8
A5	10	-9808.5	-5337.6	-3925.3	-3173.9
A6	10	23752	10798.8	4762.1	1160.2
A7	10	-9459.4	-4950.8	-3513.1	-2718
A8	10	-10670.7	-5828.9	-4313	-3497.4
A9	10	-9571.4	-5263.9	-3972.6	-3272.6
A10	10	-10377	-5668.2	-4178.8	-3380.9
A11	10	-8257.3	-4384.7	-3141.4	-2445.2
A12	10	-9790.6	-5368.9	-3938.1	-3179.4
B1	10	-9750.2	-5234	-3720.6	-2902.8
B2	10	-10483.3	-5708.7	-4178.7	-3356.4
B3	10	12091.6	10064.9	10586.8	10882.7
B4	10	-10068.2	-5418.8	-3938.1	-3144.4
B5	10	-9488.8	-5025.8	-3668.5	-2905.3
B6	10	29213.3	13740	6905.5	2745.7
B7	10	-9433.3	-4836.7	-3334.1	-2523.9
B8	10	-10691.5	-5837.4	-4310.2	-3497
B9	10	-10272.9	-5547.6	-4068.3	-3293.6
B10	10	-10279.9	-5605.9	-4150.2	-3332.4
B11	10	-1501	1501.8	4545.7	9260
B12	10	-9597.4	-5238.1	-3822.9	-3077.4
C1	10	-10077.1	-5457	-3943.8	-3125
C2	10	-10316.1	-5560.6	-4028.1	-3201.8
C3	10	-10302.5	-5522	-4033.1	-3218.4
C4	10	15011.8	11279.3	11048.1	11138.2
C5	10	-10424.5	-5618.2	-4088.7	-3273.3
C6	10	26343.7	11887.7	5321.4	1477.7
C7	10	-10576.7	-5713.9	-4198.8	-3317.4
C8	10	-10795.9	-5894.6	-4403.6	-3655.6
C9	10	-8914.1	-4596.7	-3108.5	-2222.9
C10	10	-9136.8	-4942.4	-3624	-2919.1
C11	10	7120.1	6923.3	7021.6	6880.9
C12	10	-1361.8	26.5	510.898	828.102
D1	10	-8132.9	-4129.2	-2864.8	-2275.1
D2	10	-10760.2	-5652.8	-4031.7	-3269.6
D3	10	-9085.6	-4753.1	-3298.1	-2516
D4	10	-10384.1	-5498	-3922	-3088.7
D5	10	-8178.6	-4175.1	-2911.9	-2169.5
D6	10	25310.5	11461.3	5107.5	1368.1
D7	10	-10329.8	-5393.6	-3979	-3268.8
D8	10	-10200.5	-5495.2	-4016.7	-3244.6
D9	10	-9916.5	-5266.2	-3805.8	-3052.3
D10	10	-9293	-5069.4	-3671.5	-2890.3
D11	10	-10174.9	-5526	-4024.5	-3186.4
D12	10	-3101.1	-502.801	571	1068.3
E1	10	-7958.4	-4176.2	-2956.5	-2315.2
E2	10	-10765.2	-5840.3	-4288.4	-3573.4
E3	10	-9792	-5237.2	-3811.4	-3037.9
E4	10	-10548.7	-5677.7	-4133.2	-3290
E5	10	-9716.2	-5224.2	-3808	-3072.1
E6	10	26325.6	12109.5	5641.1	1771.1
E7	10	-10429.3	-5633.1	-4162.1	-3356.7
E8	10	-7972.7	-4139.7	-2971.8	-2414.9
E9	10	-1191.9	-86.1016	217.898	279.5
E10	10	43469.5	29524.9	25184.3	22269.6
E11	10	-2724.1	-395.898	551.199	1101.9
E12	10	-9548.7	-5120.9	-3686	-2940.5
F1	10	-8306.5	-4270	-2951.2	-2250.3
F2	10	-11146.3	-6026.2	-4370.6	-3459.7
F3	10	-9977.7	-5346	-3905.5	-3132.5
F4	10	-10082.7	-5427.2	-3965.4	-3182.6
F5	10	-10019.5	-5354.2	-3853.9	-3078.5
F6	10	26248.6	11887.8	5475.3	1715.9
F7	10	-10339.1	-5549.9	-4101.7	-3314.5
F8	10	4654.1	5328.8	7246.9	8948.7
F9	10	-1484.3	410.699	1060.7	1394.2
F10	10	-6887.9	-3405.8	-2261.1	-1661.4
F11	10	38400.8	24294.4	20271.6	17564.3
F12	10	-10238.4	-5581.1	-4083.1	-3306.5
G1	10	-10557.6	-5749.7	-4191.7	-3355.8
G2	10	-10932.6	-5971.3	-4369.3	-3516.9
G3	10	-10530.9	-5716.5	-4144.6	-3325.5
G4	10	-9622.5	-5129.4	-3674.7	-2897.5
G5	10	-9313.1	-4853.2	-3431.2	-2569
G6	10	28881.3	13207.7	6261.5	2150.3
G7	10	-10948.2	-5991.2	-4477.9	-3645.8
G8	10	-8214.5	-4179.2	-2871.5	-2240.3
G9	10	-10242.7	-5563.2	-4112.5	-3313.5
G10	10	6507.9	6018.2	7056.5	7700.4
G11	10	-11059.3	-6035.7	-4475.9	-3640.9
G12	10	20147.3	14333.7	13129.6	12696.5
H1	10	-9522.1	-5151.8	-3717.3	-2953.5
H2	10	-9803.3	-5320.3	-3893	-3088.5
H3	10	-8870.9	-4766.4	-3510.9	-2786.9
H4	10	-10165.9	-5494.1	-4004.8	-3186.4
H5	10	-8517.7	-4518.4	-3210.7	-2514.4
H6	10	26087.3	12025.1	5709.9	2003.2
H7	10	-10320.8	-5640.6	-4182.5	-3353.7
H8	10	-12826.5	-7318.5	-5540.4	-4347.9
H9	10	-9391	-5079	-3761.7	-3049.4
H10	10	-9933.9	-5410.2	-3978.6	-3210.9
H11	10	-9052.2	-4889.2	-3576.5	-2837.8
H12	10	-7317.3	-3750.1	-2541	-1857.2
A1	11	-9691.5	-5270.7	-3848.6	-3080.1
A2	11	-9934.2	-5338.9	-3888.4	-3126.6
A3	11	-10211.7	-5542.3	-4067.4	-3254.4
A4	11	-9811.6	-5270.6	-3802.1	-3033.8
A5	11	-9806.5	-5324.6	-3944.3	-3168.9
A6	11	23579	10707.8	4722.1	1140.2
A7	11	-9466.4	-4947.8	-3511.1	-2719
A8	11	-10675.7	-5833.9	-4335	-3521.4
A9	11	-9582.4	-5263.9	-3969.6	-3274.6
A10	11	-10372	-5677.2	-4174.8	-3377.9
A11	11	-8258.3	-4372.7	-3147.4	-2438.2
A12	11	-9792.6	-5370.9	-3933.1	-3181.4
B1	11	-9770.2	-5238	-3732.6	-2896.8
B2	11	-10484.3	-5709.7	-4193.7	-3361.4
B3	11	12013.6	10011.9	10527.8	10807.7
B4	11	-10079.2	-5438.8	-3944.1	-3149.4
B5	11	-9492.8	-5043.8	-3651.5	-2893.3
B6	11	29073.3	13650	6848.5	2696.7
B7	11	-9465.3	-4835.7	-3347.1	-2532.9
B8	11	-10694.5	-5825.4	-4309.2	-3505
B9	11	-10291.9	-5552.6	-4085.3	-3294.6
B10	11	-10294.9	-5616.9	-4142.2	-3325.4
B11	11	-1541	1455.8	4495.7	9215
B12	11	-9598.4	-5240.1	-3820.9	-3070.4
C1	11	-10108.1	-5457	-3940.8	-3140
C2	11	-10311.1	-5550.6	-4038.1	-3213.8
C3	11	-10312.5	-5535	-4037.1	-3213.4
C4	11	15028.8	11292.3	11075.1	11149.2
C5	11	-10429.5	-5616.2	-4110.7	-3274.3
C6	11	26063.7	11750.7	5261.4	1445.7
C7	11	-10579.7	-5726.9	-4209.8	-3307.4
C8	11	-10803.9	-5894.6	-4408.6	-3672.6
C9	11	-8892.1	-4600.7	-3112.5	-2228.9
C10	11	-9144.8	-4931.4	-3648	-2922.1
C11	11	7127.1	6929.3	7023.6	6874.9
C12	11	-1342.8	34.5	518.898	828.102
D1	11	-8143.9	-4133.2	-2866.8	-2278.1
D2	11	-10759.2	-5657.8	-4048.7	-3265.6
D3	11	-9098.6	-4736.1	-3299.1	-2515
D4	11	-10384.1	-5487	-3918	-3084.7
D5	11	-8183.6	-4167.1	-2918.9	-2179.5
D6	11	25151.5	11410.3	5094.5	1349.1
D7	11	-10352.8	-5399.6	-3982	-3266.8
D8	11	-10195.5	-5508.2	-4026.7	-3240.6
D9	11	-9920.5	-5271.2	-3811.8	-3078.3
D10	11	-9315	-5097.4	-3685.5	-2905.3
D11	11	-10197.9	-5524	-4023.5	-3207.4
D12	11	-3075.1	-475.801	588	1085.3
E1	11	-7929.4	-4175.2	-2963.5	-2321.2
E2	11	-10769.2	-5842.3	-4290.4	-3570.4
E3	11	-9808	-5244.2	-3816.4	-3031.9
E4	11	-10552.7	-5667.7	-4115.2	-3304
E5	11	-9729.2	-5233.2	-3804	-3057.1
E6	11	26234.6	12092.5	5630.1	1756.1
E7	11	-10435.3	-5644.1	-4168.1	-3355.7
E8	11	-7980.7	-4172.7	-2997.8	-2433.9
E9	11	-1181.9	-87.1016	225.898	264.5
E10	11	43129.5	29308.9	24993.3	22090.6
E11	11	-2738.1	-387.898	555.199	1115.9
E12	11	-9555.7	-5117.9	-3678	-2943.5
F1	11	-8327.5	-4287	-2945.2	-2248.3
F2	11	-11143.3	-6027.2	-4355.6	-3464.7
F3	11	-9980.7	-5365	-3917.5	-3136.5
F4	11	-10075.7	-5446.2	-3949.4	-3184.6
F5	11	-10030.5	-5337.2	-3871.9	-3066.5
F6	11	26128.6	11829.8	5433.3	1685.9
F7	11	-10333.1	-5557.9	-4108.7	-3318.5
F8	11	4596.1	5275.8	7191.9	8898.7
F9	11	-1484.3	408.699	1038.7	1392.2
F10	11	-6914.9	-3423.8	-2273.1	-1664.4
F11	11	38261.8	24225.4	20217.6	17525.3
F12	11	-10263.4	-5584.1	-4095.1	-3311.5
G1	11	-10562.6	-5752.7	-4191.7	-3356.8
G2	11	-10957.6	-5970.3	-4372.3	-3503.9
G3	11	-10547.9	-5700.5	-4166.6	-3347.5
G4	11	-9626.5	-5130.4	-3665.7	-2900.5
G5	11	-9308.1	-4851.2	-3445.2	-2569
G6	11	28757.3	13155.7	6217.5	2148.3
G7	11	-10945.2	-5989.2	-4496.9	-3658.8
G8	11	-8224.5	-4190.2	-2866.5	-2266.3
G9	11	-10234.7	-5562.2	-4102.5	-3304.5
G10	11	6436.9	5970.2	6999.5	7645.4
G11	11	-11075.3	-6051.7	-4486.9	-3643.9
G12	11	20101.3	14310.7	13098.6	12675.5
H1	11	-9527.1	-5166.8	-3738.3	-2942.5
H2	11	-9808.3	-5325.3	-3893	-3095.5
H3	11	-8887.9	-4770.4	-3513.9	-2780.9
H4	11	-10178.9	-5490.1	-4005.8	-3193.4
H5	11	-8519.7	-4526.4	-3219.7	-2521.4
H6	11	25914.3	11940.1	5668.9	1963.2
H7	11	-10336.8	-5639.6	-4184.5	-3377.7
H8	11	-12825.5	-7328.5	-5533.4	-4353.9
H9	11	-9403	-5083	-3762.7	-3031.4
H10	11	-9936.9	-5398.2	-3995.6	-3216.9
H11	11	-9056.2	-4894.2	-3559.5	-2834.8
H12	11	-7322.3	-3771.1	-2533	-1861.2
A1	12	-9706.5	-5286.7	-3842.6	-3084.1
A2	12	-9952.2	-5349.9	-3886.4	-3127.6
A3	12	-10231.7	-5517.3	-4046.4	-3276.4
A4	12	-9822.6	-5267.6	-3805.1	-3049.8
A5	12	-9810.5	-5344.6	-3940.3	-3163.9
A6	12	23499	10678.8	4695.1	1131.2
A7	12	-9464.4	-4949.8	-3518.1	-2726
A8	12	-10679.7	-5818.9	-4328	-3518.4
A9	12	-9571.4	-5278.9	-3968.6	-3273.6
A10	12	-10366	-5687.2	-4181.8	-3371.9
A11	12	-8300.3	-4404.7	-3152.4	-2450.2
A12	12	-9809.6	-5378.9	-3941.1	-3187.4
B1	12	-9777.2	-5234	-3730.6	-2904.8
B2	12	-10487.3	-5709.7	-4204.7	-3361.4
B3	12	11951.6	9977.9	10490.8	10774.7
B4	12	-10063.2	-5424.8	-3952.1	-3151.4
B5	12	-9498.8	-5059.8	-3658.5	-2912.3
B6	12	28980.3	13627	6832.5	2681.7
B7	12	-9453.3	-4848.7	-3341.1	-2528.9
B8	12	-10704.5	-5849.4	-4319.2	-3489
B9	12	-10281.9	-5558.6	-4085.3	-3294.6
B10	12	-10296.9	-5620.9	-4126.2	-3352.4
B11	12	-1514	1493.8	4554.7	9273
B12	12	-9601.4	-5247.1	-3822.9	-3070.4
C1	12	-10093.1	-5472	-3958.8	-3139
C2	12	-10322.1	-5570.6	-4030.1	-3223.8
C3	12	-10295.5	-5525	-4035.1	-3229.4
C4	12	14992.8	11256.3	11058.1	11124.2
C5	12	-10445.5	-5623.2	-4104.7	-3281.3
C6	12	25926.7	11693.7	5206.4	1428.7
C7	12	-10587.7	-5743.9	-4202.8	-3325.4
C8	12	-10794.9	-5901.6	-4404.6	-3674.6
C9	12	-8918.1	-4609.7	-3116.5	-2226.9
C10	12	-9152.8	-4944.4	-3639	-2924.1
C11	12	7045.1	6854.3	6961.6	6836.9
C12	12	-1395.8	1.5	497.898	802.102
D1	12	-8147.9	-4147.2	-2861.8	-2288.1
D2	12	-10755.2	-5648.8	-4048.7	-3265.6
D3	12	-9100.6	-4752.1	-3310.1	-2539
D4	12	-10401.1	-5508	-3919	-3090.7
D5	12	-8175.6	-4176.1	-2919.9	-2178.5
D6	12	24932.5	11305.3	5027.5	1315.1
D7	12	-10359.8	-5388.6	-3994	-3267.8
D8	12	-10203.5	-5507.2	-4025.7	-3260.6
D9	12	-9932.5	-5273.2	-3822.8	-3091.3
D10	12	-9309	-5092.4	-3674.5	-2891.3
D11	12	-10187.9	-5531	-4026.5	-3202.4
D12	12	-3090.1	-496.801	592	1086.3
E1	12	-7942.4	-4173.2	-2980.5	-2326.2
E2	12	-10778.2	-5844.3	-4302.4	-3582.4
E3	12	-9832	-5256.2	-3805.4	-3043.9
E4	12	-10546.7	-5672.7	-4118.2	-3293
E5	12	-9736.2	-5224.2	-3809	-3075.1
E6	12	25984.6	11991.5	5547.1	1707.1
E7	12	-10438.3	-5645.1	-4170.1	-3369.7
E8	12	-8008.7	-4181.7	-3021.8	-2454.9
E9	12	-1186.9	-99.1016	201.898	259.5
E10	12	43434.5	29513.9	25176.3	22249.6
E11	12	-2746.1	-402.898	531.199	1117.9
E12	12	-9568.7	-5136.9	-3678	-2956.5
F1	12	-8320.5	-4283	-2958.2	-2251.3
F2	12	-11123.3	-6039.2	-4353.6	-3452.7
F3	12	-9988.7	-5350	-3921.5	-3139.5
F4	12	-10096.7	-5429.2	-3963.4	-3166.6
F5	12	-10018.5	-5358.2	-3875.9	-3055.5
F6	12	25857.6	11699.8	5361.3	1637.9
F7	12	-10351.1	-5580.9	-4099.7	-3327.5
F8	12	4577.1	5285.8	7196.9	8884.7
F9	12	-1490.3	396.699	1031.7	1377.2
F10	12	-6901.9	-3425.8	-2255.1	-1672.4
F11	12	38326.8	24268.4	20252.6	17552.3
F12	12	-10249.4	-5587.1	-4095.1	-3296.5
G1	12	-10576.6	-5763.7	-4193.7	-3353.8
G2	12	-10960.6	-5974.3	-4370.3	-3524.9
G3	12	-10531.9	-5703.5	-4157.6	-3350.5
G4	12	-9620.5	-5129.4	-3666.7	-2902.5
G5	12	-9317.1	-4865.2	-3439.2	-2547
G6	12	28570.3	13065.7	6193.5	2131.3
G7	12	-10950.2	-6008.2	-4483.9	-3654.8
G8	12	-8236.5	-4202.2	-2889.5	-2272.3
G9	12	-10250.7	-5564.2	-4104.5	-3312.5
G10	12	6420.9	5983.2	7026.5	7670.4
G11	12	-11077.3	-6048.7	-4491.9	-3640.9
G12	12	20094.3	14310.7	13097.6	12703.5
H1	12	-9537.1	-5171.8	-3731.3	-2965.5
H2	12	-9821.3	-5335.3	-3879	-3106.5
H3	12	-8866.9	-4771.4	-3497.9	-2799.9
H4	12	-10173.9	-5497.1	-3992.8	-3206.4
H5	12	-8530.7	-4531.4	-3216.7	-2533.4
H6	12	25738.3	11842.1	5626.9	1947.2
H7	12	-10313.8	-5658.6	-4190.5	-3373.7
H8	12	-12819.5	-7314.5	-5532.4	-4352.9
H9	12	-9413	-5108	-3761.7	-3046.4
H10	12	-9933.9	-5413.2	-3984.6	-3220.9
H11	12	-9071.2	-4902.2	-3592.5	-2832.8
H12	12	-7327.3	-3773.1	-2546	-1874.2
A1	13	-9714.5	-5283.7	-3844.6	-3075.1
A2	13	-9959.2	-5353.9	-3911.4	-3133.6
A3	13	-10247.7	-5541.3	-4052.4	-3274.4
A4	13	-9816.6	-5251.6	-3803.1	-3041.8
A5	13	-9811.5	-5345.6	-3947.3	-3182.9
A6	13	23394	10637.8	4657.1	1123.2
A7	13	-9475.4	-4959.8	-3522.1	-2721
A8	13	-10680.7	-5825.9	-4332	-3515.4
A9	13	-9586.4	-5276.9	-3978.6	-3279.6
A10	13	-10383	-5681.2	-4183.8	-3381.9
A11	13	-8299.3	-4417.7	-3159.4	-2460.2
A12	13	-9810.6	-5386.9	-3945.1	-3175.4
B1	13	-9781.2	-5255	-3731.6	-2916.8
B2	13	-10497.3	-5702.7	-4201.7	-3367.4
B3	13	11961.6	9977.9	10494.8	10778.7
B4	13	-10079.2	-5424.8	-3948.1	-3142.4
B5	13	-9510.8	-5055.8	-3665.5	-2903.3
B6	13	28866.3	13578	6800.5	2644.7
B7	13	-9459.3	-4843.7	-3361.1	-2536.9
B8	13	-10703.5	-5831.4	-4311.2	-3500
B9	13	-10280.9	-5562.6	-4095.3	-3297.6
B10	13	-10300.9	-5612.9	-4156.2	-3341.4
B11	13	-1526	1480.8	4547.7	9311
B12	13	-9594.4	-5256.1	-3820.9	-3079.4
C1	13	-10096.1	-5478	-3957.8	-3152
C2	13	-10333.1	-5579.6	-4046.1	-3214.8
C3	13	-10317.5	-5543	-4041.1	-3233.4
C4	13	14858.8	11182.3	10971.1	11052.2
C5	13	-10445.5	-5650.2	-4103.7	-3287.3
C6	13	25730.7	11599.7	5202.4	1392.7
C7	13	-10592.7	-5751.9	-4223.8	-3321.4
C8	13	-10814.9	-5920.6	-4412.6	-3665.6
C9	13	-8907.1	-4613.7	-3110.5	-2238.9
C10	13	-9162.8	-4938.4	-3639	-2930.1
C11	13	6945.1	6777.3	6884.6	6800.9
C12	13	-1387.8	11.5	491.898	818.102
D1	13	-8142.9	-4130.2	-2863.8	-2287.1
D2	13	-10765.2	-5664.8	-4045.7	-3259.6
D3	13	-9113.6	-4749.1	-3320.1	-2529
D4	13	-10386.1	-5505	-3930	-3090.7
D5	13	-8181.6	-4191.1	-2913.9	-2175.5
D6	13	24970.5	11321.3	5028.5	1307.1
D7	13	-10346.8	-5414.6	-3979	-3277.8
D8	13	-10214.5	-5531.2	-4047.7	-3259.6
D9	13	-9940.5	-5278.2	-3820.8	-3079.3
D10	13	-9329	-5102.4	-3684.5	-2914.3
D11	13	-10188.9	-5535	-4029.5	-3196.4
D12	13	-3084.1	-475.801	585	1084.3
E1	13	-7956.4	-4182.2	-2968.5	-2319.2
E2	13	-10765.2	-5857.3	-4302.4	-3584.4
E3	13	-9809	-5258.2	-3814.4	-3054.9
E4	13	-10573.7	-5685.7	-4133.2	-3291
E5	13	-9743.2	-5236.2	-3829	-3070.1
E6	13	26052.6	12019.5	5576.1	1717.1
E7	13	-10440.3	-5649.1	-4154.1	-3362.7
E8	13	-8013.7	-4175.7	-3002.8	-2439.9
E9	13	-1198.9	-80.1016	192.898	271.5
E10	13	43263.5	29382.9	25034.3	22140.6
E11	13	-2773.1	-418.898	528.199	1077.9
E12	13	-9572.7	-5147.9	-3678	-2960.5
F1	13	-8326.5	-4295	-2963.2	-2254.3
F2	13	-11144.3	-6026.2	-4376.6	-3473.7
F3	13	-9974.7	-5361	-3924.5	-3139.5
F4	13	-10098.7	-5435.2	-3968.4	-3177.6
F5	13	-10032.5	-5370.2	-3866.9	-3070.5
F6	13	25902.6	11729.8	5374.3	1648.9
F7	13	-10366.1	-5578.9	-4098.7	-3318.5
F8	13	4589.1	5267.8	7183.9	8875.7
F9	13	-1523.3	375.699	1009.7	1380.2
F10	13	-6911.9	-3433.8	-2279.1	-1668.4
F11	13	38156.8	24172.4	20193.6	17533.3
F12	13	-10270.4	-5584.1	-4109.1	-3308.5
G1	13	-10591.6	-5768.7	-4205.7	-3376.8
G2	13	-10945.6	-5975.3	-4381.3	-3519.9
G3	13	-10542.9	-5715.5	-4166.6	-3336.5
G4	13	-9623.5	-5132.4	-3692.7	-2899.5
G5	13	-9320.1	-4874.2	-3440.2	-2554
G6	13	28414.3	12991.7	6155.5	2087.3
G7	13	-10972.2	-6017.2	-4491.9	-3650.8
G8	13	-8245.5	-4192.2	-2893.5	-2266.3
G9	13	-10243.7	-5564.2	-4119.5	-3313.5
G10	13	6360.9	5939.2	6985.5	7627.4
G11	13	-11081.3	-6053.7	-4490.9	-3637.9
G12	13	19980.3	14241.7	13048.6	12637.5
H1	13	-9522.1	-5170.8	-3733.3	-2960.5
H2	13	-9835.3	-5337.3	-3893	-3096.5
H3	13	-8896.9	-4790.4	-3517.9	-2804.9
H4	13	-10166.9	-5494.1	-4010.8	-3196.4
H5	13	-8529.7	-4536.4	-3217.7	-2525.4
H6	13	25631.3	11792.1	5594.9	1913.2
H7	13	-10337.8	-5669.6	-4207.5	-3366.7
H8	13	-12835.5	-7330.5	-5533.4	-4361.9
H9	13	-9410	-5099	-3761.7	-3063.4
H10	13	-9929.9	-5429.2	-3995.6	-3211.9
H11	13	-9063.2	-4894.2	-3593.5	-2838.8
H12	13	-7342.3	-3769.1	-2549	-1876.2
A1	14	-9728.5	-5294.7	-3852.6	-3079.1
A2	14	-9946.2	-5359.9	-3901.4	-3144.6
A3	14	-10239.7	-5540.3	-4061.4	-3282.4
A4	14	-9823.6	-5294.6	-3824.1	-3043.8
A5	14	-9836.5	-5347.6	-3956.3	-3188.9
A6	14	23262	10564.8	4635.1	1074.2
A7	14	-9478.4	-4955.8	-3527.1	-2732
A8	14	-10681.7	-5850.9	-4330	-3522.4
A9	14	-9602.4	-5279.9	-3984.6	-3288.6
A10	14	-10380	-5690.2	-4191.8	-3385.9
A11	14	-8315.3	-4409.7	-3154.4	-2461.2
A12	14	-9807.6	-5380.9	-3945.1	-3181.4
B1	14	-9776.2	-5250	-3735.6	-2920.8
B2	14	-10517.3	-5729.7	-4200.7	-3373.4
B3	14	11992.6	9990.9	10522.8	10840.7
B4	14	-10087.2	-5441.8	-3962.1	-3154.4
B5	14	-9526.8	-5070.8	-3669.5	-2905.3
B6	14	28545.3	13407	6689.5	2595.7
B7	14	-9469.3	-4862.7	-3365.1	-2543.9
B8	14	-10713.5	-5850.4	-4323.2	-3507
B9	14	-10290.9	-5561.6	-4094.3	-3316.6
B10	14	-10304.9	-5624.9	-4155.2	-3359.4
B11	14	-1563	1460.8	4516.7	9242
B12	14	-9610.4	-5257.1	-3835.9	-3071.4
C1	14	-10114.1	-5488	-3951.8	-3148
C2	14	-10344.1	-5565.6	-4036.1	-3206.8
C3	14	-10327.5	-5543	-4049.1	-3230.4
C4	14	14916.8	11225.3	10993.1	11096.2
C5	14	-10449.5	-5635.2	-4113.7	-3299.3
C6	14	25532.7	11526.7	5125.4	1374.7
C7	14	-10602.7	-5744.9	-4221.8	-3334.4
C8	14	-10813.9	-5897.6	-4423.6	-3671.6
C9	14	-8919.1	-4611.7	-3118.5	-2235.9
C10	14	-9157.8	-4965.4	-3664	-2945.1
C11	14	6985.1	6808.3	6929.6	6802.9
C12	14	-1399.8	-11.5	501.898	823.102
D1	14	-8156.9	-4136.2	-2854.8	-2276.1
D2	14	-10767.2	-5673.8	-4054.7	-3289.6
D3	14	-9116.6	-4751.1	-3334.1	-2533
D4	14	-10410.1	-5511	-3924	-3098.7
D5	14	-8181.6	-4181.1	-2906.9	-2180.5
D6	14	24780.5	11228.3	4985.5	1280.1
D7	14	-10355.8	-5403.6	-4004	-3290.8
D8	14	-10211.5	-5527.2	-4058.7	-3253.6
D9	14	-9944.5	-5298.2	-3822.8	-3091.3
D10	14	-9327	-5099.4	-3687.5	-2911.3
D11	14	-10195.9	-5544	-4032.5	-3210.4
D12	14	-3103.1	-488.801	573	1093.3
E1	14	-7952.4	-4172.2	-2957.5	-2333.2
E2	14	-10765.2	-5849.3	-4298.4	-3588.4
E3	14	-9818	-5266.2	-3841.4	-3069.9
E4	14	-10572.7	-5688.7	-4138.2	-3305
E5	14	-9741.2	-5254.2	-3841	-3081.1
E6	14	25871.6	11937.5	5536.1	1687.1
E7	14	-10448.3	-5660.1	-4177.1	-3379.7
E8	14	-8011.7	-4179.7	-3017.8	-2450.9
E9	14	-1229.9	-114.102	201.898	253.5
E10	14	43198.5	29360.9	25020.3	22109.6
E11	14	-2761.1	-418.898	528.199	1094.9
E12	14	-9568.7	-5143.9	-3695	-2955.5
F1	14	-8325.5	-4295	-2969.2	-2246.3
F2	14	-11143.3	-6051.2	-4371.6	-3461.7
F3	14	-9993.7	-5368	-3924.5	-3135.5
F4	14	-10092.7	-5431.2	-3976.4	-3185.6
F5	14	-10045.5	-5393.2	-3876.9	-3073.5
F6	14	25841.6	11706.8	5348.3	1626.9
F7	14	-10359.1	-5583.9	-4108.7	-3330.5
F8	14	4525.1	5211.8	7154.9	8868.7
F9	14	-1540.3	358.699	1004.7	1353.2
F10	14	-6909.9	-3431.8	-2256.1	-1684.4
F11	14	38242.8	24223.4	20237.6	17552.3
F12	14	-10248.4	-5595.1	-4106.1	-3305.5
G1	14	-10584.6	-5779.7	-4206.7	-3369.8
G2	14	-10960.6	-5983.3	-4382.3	-3514.9
G3	14	-10546.9	-5722.5	-4178.6	-3351.5
G4	14	-9646.5	-5140.4	-3674.7	-2922.5
G5	14	-9316.1	-4886.2	-3442.2	-2563
G6	14	28380.3	12984.7	6149.5	2097.3
G7	14	-10954.2	-6014.2	-4483.9	-3661.8
G8	14	-8256.5	-4215.2	-2898.5	-2283.3
G9	14	-10269.7	-5592.2	-4128.5	-3320.5
G10	14	6380.9	5957.2	6992.5	7653.4
G11	14	-11093.3	-6063.7	-4498.9	-3633.9
G12	14	20077.3	14275.7	13128.6	12691.5
H1	14	-9541.1	-5179.8	-3740.3	-2978.5
H2	14	-9830.3	-5341.3	-3903	-3112.5
H3	14	-8897.9	-4797.4	-3515.9	-2795.9
H4	14	-10185.9	-5515.1	-4006.8	-3209.4
H5	14	-8531.7	-4532.4	-3223.7	-2534.4
H6	14	25448.3	11709.1	5541.9	1904.2
H7	14	-10335.8	-5656.6	-4203.5	-3379.7
H8	14	-12837.5	-7340.5	-5548.4	-4370.9
H9	14	-9432	-5103	-3761.7	-3070.4
H10	14	-9953.9	-5421.2	-3994.6	-3233.9
H11	14	-9080.2	-4914.2	-3581.5	-2842.8
H12	14	-7348.3	-3770.1	-2548	-1891.2
A1	15	-9730.5	-5297.7	-3857.6	-3080.1
A2	15	-9969.2	-5365.9	-3911.4	-3159.6
A3	15	-10240.7	-5544.3	-4055.4	-3283.4
A4	15	-9827.6	-5293.6	-3809.1	-3045.8
A5	15	-9819.5	-5352.6	-3955.3	-3182.9
A6	15	23218	10550.8	4624.1	1074.2
A7	15	-9480.4	-4964.8	-3527.1	-2735
A8	15	-10684.7	-5840.9	-4342	-3523.4
A9	15	-9602.4	-5295.9	-4006.6	-3294.6
A10	15	-10392	-5678.2	-4193.8	-3401.9
A11	15	-8320.3	-4404.7	-3158.4	-2464.2
A12	15	-9821.6	-5400.9	-3953.1	-3189.4
B1	15	-9783.2	-5256	-3739.6	-2928.8
B2	15	-10515.3	-5716.7	-4218.7	-3390.4
B3	15	11797.6	9865.9	10408.8	10705.7
B4	15	-10078.2	-5438.8	-3951.1	-3165.4
B5	15	-9518.8	-5084.8	-3688.5	-2914.3
B6	15	28428.3	13343	6645.5	2564.7
B7	15	-9471.3	-4869.7	-3359.1	-2551.9
B8	15	-10711.5	-5848.4	-4331.2	-3512
B9	15	-10289.9	-5579.6	-4094.3	-3307.6
B10	15	-10316.9	-5630.9	-4162.2	-3352.4
B11	15	-1562	1447.8	4507.7	9257
B12	15	-9619.4	-5251.1	-3816.9	-3083.4
C1	15	-10108.1	-5471	-3960.8	-3154
C2	15	-10347.1	-5585.6	-4055.1	-3231.8
C3	15	-10334.5	-5543	-4057.1	-3240.4
C4	15	14769.8	11109.3	10889.1	11000.2
C5	15	-10454.5	-5641.2	-4127.7	-3288.3
C6	15	25456.7	11482.7	5100.4	1365.7
C7	15	-10594.7	-5753.9	-4217.8	-3340.4
C8	15	-10821.9	-5912.6	-4422.6	-3663.6
C9	15	-8936.1	-4618.7	-3123.5	-2248.9
C10	15	-9163.8	-4960.4	-3652	-2940.1
C11	15	6878.1	6731.3	6868.6	6758.9
C12	15	-1391.8	14.5	502.898	824.102
D1	15	-8162.9	-4147.2	-2861.8	-2284.1
D2	15	-10760.2	-5672.8	-4060.7	-3283.6
D3	15	-9103.6	-4767.1	-3328.1	-2549
D4	15	-10419.1	-5542	-3929	-3087.7
D5	15	-8152.6	-4159.1	-2900.9	-2172.5
D6	15	24816.5	11266.3	5000.5	1276.1
D7	15	-10362.8	-5411.6	-3997	-3279.8
D8	15	-10207.5	-5511.2	-4036.7	-3257.6
D9	15	-9936.5	-5287.2	-3838.8	-3076.3
D10	15	-9321	-5111.4	-3694.5	-2908.3
D11	15	-10208.9	-5540	-4046.5	-3216.4
D12	15	-3101.1	-491.801	589	1091.3
E1	15	-7959.4	-4191.2	-2979.5	-2323.2
E2	15	-10783.2	-5851.3	-4325.4	-3592.4
E3	15	-9828	-5253.2	-3816.4	-3057.9
E4	15	-10565.7	-5698.7	-4135.2	-3312
E5	15	-9745.2	-5240.2	-3837	-3070.1
E6	15	25753.6	11863.5	5495.1	1649.1
E7	15	-10445.3	-5646.1	-4177.1	-3355.7
E8	15	-8022.7	-4202.7	-3021.8	-2454.9
E9	15	-1286.9	-120.102	170.898	228.5
E10	15	43398.5	29472.9	25107.3	22191.6
E11	15	-2810.1	-439.898	496.199	1071.9
E12	15	-9561.7	-5146.9	-3689	-2969.5
F1	15	-8333.5	-4293	-2956.2	-2257.3
F2	15	-11163.3	-6053.2	-4381.6	-3479.7
F3	15	-9993.7	-5360	-3926.5	-3149.5
F4	15	-10106.7	-5432.2	-3958.4	-3182.6
F5	15	-10051.5	-5388.2	-3878.9	-3075.5
F6	15	25669.6	11630.8	5311.3	1599.9
F7	15	-10370.1	-5578.9	-4109.7	-3314.5
F8	15	4461.1	5174.8	7087.9	8799.7
F9	15	-1595.3	326.699	980.699	1337.2
F10	15	-6907.9	-3436.8	-2274.1	-1677.4
F11	15	38022.8	24096.4	20138.6	17474.3
F12	15	-10270.4	-5594.1	-4096.1	-3305.5
G1	15	-10597.6	-5776.7	-4221.7	-3392.8
G2	15	-10968.6	-5986.3	-4390.3	-3509.9
G3	15	-10574.9	-5724.5	-4188.6	-3342.5
G4	15	-9645.5	-5151.4	-3681.7	-2911.5
G5	15	-9325.1	-4882.2	-3461.2	-2564
G6	15	28287.3	12936.7	6122.5	2071.3
G7	15	-10970.2	-6010.2	-4494.9	-3660.8
G8	15	-8264.5	-4219.2	-2904.5	-2276.3
G9	15	-10258.7	-5569.2	-4130.5	-3315.5
G10	15	6327.9	5919.2	6971.5	7629.4
G11	15	-11096.3	-6065.7	-4504.9	-3634.9
G12	15	19956.3	14208.7	13041.6	12649.5
H1	15	-9546.1	-5171.8	-3727.3	-2978.5
H2	15	-9831.3	-5351.3	-3896	-3120.5
H3	15	-8902.9	-4780.4	-3523.9	-2803.9
H4	15	-10199.9	-5514.1	-4007.8	-3202.4
H5	15	-8539.7	-4541.4	-3217.7	-2546.4
H6	15	25350.3	11662.1	5528.9	1891.2
H7	15	-10342.8	-5660.6	-4198.5	-3374.7
H8	15	-12844.5	-7349.5	-5547.4	-4359.9
H9	15	-9426	-5117	-3768.7	-3054.4
H10	15	-9962.9	-5437.2	-3989.6	-3229.9
H11	15	-9060.2	-4926.2	-3579.5	-2843.8
H12	15	-7365.3	-3776.1	-2554	-1887.2
A1	16	-9736.5	-5306.7	-3863.6	-3092.1
A2	16	-9967.2	-5363.9	-3910.4	-3162.6
A3	16	-10253.7	-5551.3	-4064.4	-3286.4
A4	16	-9841.6	-5292.6	-3811.1	-3040.8
A5	16	-9833.5	-5349.6	-3952.3	-3179.9
A6	16	23119	10501.8	4613.1	1072.2
A7	16	-9499.4	-4957.8	-3527.1	-2734
A8	16	-10687.7	-5845.9	-4340	-3509.4
A9	16	-9600.4	-5286.9	-3988.6	-3291.6
A10	16	-10383	-5704.2	-4202.8	-3401.9
A11	16	-8322.3	-4410.7	-3167.4	-2466.2
A12	16	-9809.6	-5386.9	-3945.1	-3198.4
B1	16	-9794.2	-5265	-3751.6	-2926.8
B2	16	-10520.3	-5722.7	-4206.7	-3370.4
B3	16	11756.6	9823.9	10332.8	10629.7
B4	16	-10090.2	-5438.8	-3954.1	-3149.4
B5	16	-9523.8	-5074.8	-3687.5	-2910.3
B6	16	28303.3	13313	6609.5	2525.7
B7	16	-9480.3	-4877.7	-3356.1	-2549.9
B8	16	-10715.5	-5857.4	-4329.2	-3509
B9	16	-10279.9	-5582.6	-4119.3	-3305.6
B10	16	-10318.9	-5639.9	-4163.2	-3345.4
B11	16	-1572	1438.8	4495.7	9238
B12	16	-9627.4	-5255.1	-3827.9	-3087.4
C1	16	-10114.1	-5500	-3963.8	-3154
C2	16	-10340.1	-5584.6	-4050.1	-3223.8
C3	16	-10332.5	-5535	-4054.1	-3230.4
C4	16	14699.8	11063.3	10858.1	10971.2
C5	16	-10470.5	-5642.2	-4121.7	-3301.3
C6	16	25334.7	11431.7	5069.4	1335.7
C7	16	-10603.7	-5749.9	-4219.8	-3318.4
C8	16	-10819.9	-5935.6	-4427.6	-3693.6
C9	16	-8937.1	-4639.7	-3158.5	-2255.9
C10	16	-9165.8	-4968.4	-3656	-2944.1
C11	16	6866.1	6713.3	6840.6	6745.9
C12	16	-1429.8	-22.5	478.898	820.102
D1	16	-8150.9	-4154.2	-2871.8	-2292.1
D2	16	-10754.2	-5659.8	-4053.7	-3277.6
D3	16	-9120.6	-4762.1	-3324.1	-2537
D4	16	-10417.1	-5530	-3944	-3095.7
D5	16	-8190.6	-4183.1	-2912.9	-2174.5
D6	16	24718.5	11225.3	4961.5	1286.1
D7	16	-10367.8	-5422.6	-4000	-3290.8
D8	16	-10224.5	-5519.2	-4047.7	-3273.6
D9	16	-9934.5	-5304.2	-3817.8	-3084.3
D10	16	-9321	-5101.4	-3705.5	-2914.3
D11	16	-10205.9	-5547	-4034.5	-3222.4
D12	16	-3138.1	-516.801	553	1059.3
E1	16	-7948.4	-4178.2	-2976.5	-2325.2
E2	16	-10779.2	-5865.3	-4306.4	-3587.4
E3	16	-9821	-5257.2	-3806.4	-3056.9
E4	16	-10589.7	-5698.7	-4136.2	-3303
E5	16	-9752.2	-5248.2	-3832	-3076.1
E6	16	25692.6	11851.5	5462.1	1661.1
E7	16	-10455.3	-5658.1	-4171.1	-3372.7
E8	16	-8043.7	-4212.7	-3016.8	-2456.9
E9	16	-1266.9	-122.102	164.898	236.5
E10	16	43146.5	29366.9	24984.3	22104.6
E11	16	-2823.1	-454.898	490.199	1066.9
E12	16	-9583.7	-5151.9	-3692	-2977.5
F1	16	-8334.5	-4297	-2963.2	-2264.3
F2	16	-11166.3	-6043.2	-4381.6	-3469.7
F3	16	-10004.7	-5383	-3937.5	-3145.5
F4	16	-10113.7	-5437.2	-3971.4	-3171.6
F5	16	-10049.5	-5399.2	-3876.9	-3083.5
F6	16	25610.6	11596.8	5291.3	1597.9
F7	16	-10379.1	-5592.9	-4109.7	-3322.5
F8	16	4506.1	5189.8	7135.9	8832.7
F9	16	-1581.3	332.699	1001.7	1343.2
F10	16	-6925.9	-3443.8	-2277.1	-1681.4
F11	16	37918.8	24052.4	20105.6	17445.3
F12	16	-10268.4	-5615.1	-4114.1	-3323.5
G1	16	-10583.6	-5772.7	-4204.7	-3381.8
G2	16	-10965.6	-5973.3	-4386.3	-3510.9
G3	16	-10557.9	-5736.5	-4180.6	-3343.5
G4	16	-9662.5	-5150.4	-3683.7	-2919.5
G5	16	-9327.1	-4884.2	-3455.2	-2561
G6	16	28157.3	12895.7	6092.5	2061.3
G7	16	-10971.2	-6016.2	-4491.9	-3674.8
G8	16	-8268.5	-4210.2	-2906.5	-2274.3
G9	16	-10262.7	-5584.2	-4122.5	-3309.5
G10	16	6207.9	5848.2	6894.5	7579.4
G11	16	-11089.3	-6053.7	-4505.9	-3653.9
G12	16	19737.3	14070.7	12919.6	12523.5
H1	16	-9545.1	-5184.8	-3732.3	-2983.5
H2	16	-9846.3	-5353.3	-3905	-3125.5
H3	16	-8914.9	-4802.4	-3514.9	-2801.9
H4	16	-10199.9	-5520.1	-4023.8	-3209.4
H5	16	-8534.7	-4547.4	-3214.7	-2542.4
H6	16	25267.3	11616.1	5505.9	1877.2
H7	16	-10341.8	-5656.6	-4205.5	-3382.7
H8	16	-12836.5	-7361.5	-5550.4	-4374.9
H9	16	-9413	-5111	-3788.7	-3053.4
H10	16	-9954.9	-5438.2	-4001.6	-3236.9
H11	16	-9082.2	-4912.2	-3588.5	-2838.8
H12	16	-7352.3	-3785.1	-2562	-1890.2
A1	17	-9743.5	-5309.7	-3859.6	-3087.1
A2	17	-9978.2	-5372.9	-3914.4	-3150.6
A3	17	-10259.7	-5557.3	-4073.4	-3300.4
A4	17	-9837.6	-5301.6	-3812.1	-3055.8
A5	17	-9849.5	-5364.6	-3948.3	-3188.9
A6	17	23057	10486.8	4591.1	1067.2
A7	17	-9484.4	-4958.8	-3525.1	-2726
A8	17	-10691.7	-5858.9	-4352	-3514.4
A9	17	-9606.4	-5296.9	-3974.6	-3297.6
A10	17	-10388	-5689.2	-4195.8	-3390.9
A11	17	-8314.3	-4429.7	-3174.4	-2469.2
A12	17	-9807.6	-5391.9	-3946.1	-3192.4
B1	17	-9794.2	-5268	-3742.6	-2933.8
B2	17	-10522.3	-5725.7	-4226.7	-3390.4
B3	17	11725.6	9809.9	10317.8	10626.7
B4	17	-10095.2	-5448.8	-3970.1	-3159.4
B5	17	-9531.8	-5063.8	-3704.5	-2923.3
B6	17	28285.3	13278	6589.5	2547.7
B7	17	-9476.3	-4873.7	-3368.1	-2558.9
B8	17	-10714.5	-5857.4	-4341.2	-3525
B9	17	-10295.9	-5575.6	-4099.3	-3310.6
B10	17	-10318.9	-5624.9	-4162.2	-3355.4
B11	17	-1632	1410.8	4461.7	9200
B12	17	-9609.4	-5269.1	-3834.9	-3094.4
C1	17	-10115.1	-5487	-3957.8	-3136
C2	17	-10364.1	-5601.6	-4046.1	-3224.8
C3	17	-10340.5	-5567	-4061.1	-3237.4
C4	17	14793.8	11128.3	10919.1	11039.2
C5	17	-10468.5	-5669.2	-4117.7	-3288.3
C6	17	25266.7	11407.7	5050.4	1332.7
C7	17	-10605.7	-5752.9	-4222.8	-3334.4
C8	17	-10826.9	-5922.6	-4431.6	-3683.6
C9	17	-8922.1	-4639.7	-3134.5	-2233.9
C10	17	-9172.8	-4969.4	-3660	-2931.1
C11	17	6748.1	6626.3	6766.6	6686.9
C12	17	-1455.8	-34.5	473.898	793.102
D1	17	-8149.9	-4157.2	-2865.8	-2277.1
D2	17	-10768.2	-5675.8	-4068.7	-3289.6
D3	17	-9117.6	-4759.1	-3321.1	-2538
D4	17	-10411.1	-5539	-3953	-3119.7
D5	17	-8185.6	-4185.1	-2893.9	-2154.5
D6	17	24607.5	11183.3	4949.5	1277.1
D7	17	-10364.8	-5414.6	-3996	-3295.8
D8	17	-10225.5	-5526.2	-4055.7	-3287.6
D9	17	-9951.5	-5290.2	-3819.8	-3079.3
D10	17	-9342	-5107.4	-3694.5	-2910.3
D11	17	-10196.9	-5545	-4041.5	-3205.4
D12	17	-3155.1	-515.801	541	1061.3
E1	17	-7950.4	-4170.2	-2980.5	-2328.2
E2	17	-10790.2	-5872.3	-4295.4	-3587.4
E3	17	-9840	-5264.2	-3834.4	-3066.9
E4	17	-10583.7	-5700.7	-4152.2	-3323
E5	17	-9765.2	-5263.2	-3841	-3072.1
E6	17	25520.6	11755.5	5411.1	1617.1
E7	17	-10448.3	-5643.1	-4161.1	-3366.7
E8	17	-8049.7	-4202.7	-3030.8	-2464.9
E9	17	-1272.9	-123.102	167.898	249.5
E10	17	43470.5	29550.9	25155.3	22257.6
E11	17	-2861.1	-471.898	478.199	1056.9
E12	17	-9588.7	-5141.9	-3683	-2955.5
F1	17	-8336.5	-4298	-2964.2	-2262.3
F2	17	-11168.3	-6056.2	-4379.6	-3484.7
F3	17	-10015.7	-5387	-3932.5	-3155.5
F4	17	-10114.7	-5440.2	-3970.4	-3185.6
F5	17	-10039.5	-5373.2	-3870.9	-3063.5
F6	17	25439.6	11522.8	5258.3	1573.9
F7	17	-10387.1	-5595.9	-4119.7	-3331.5
F8	17	4499.1	5205.8	7119.9	8845.7
F9	17	-1615.3	320.699	971.699	1338.2
F10	17	-6909.9	-3426.8	-2271.1	-1658.4
F11	17	37777.8	23954.4	20033.6	17380.3
F12	17	-10277.4	-5624.1	-4115.1	-3311.5
G1	17	-10607.6	-5785.7	-4206.7	-3378.8
G2	17	-10988.6	-5990.3	-4390.3	-3519.9
G3	17	-10564.9	-5721.5	-4186.6	-3341.5
G4	17	-9657.5	-5140.4	-3694.7	-2926.5
G5	17	-9347.1	-4877.2	-3451.2	-2570
G6	17	28025.3	12853.7	6071.5	2041.3
G7	17	-10958.2	-6016.2	-4481.9	-3666.8
G8	17	-8261.5	-4221.2	-2909.5	-2267.3
G9	17	-10263.7	-5579.2	-4135.5	-3319.5
G10	17	6235.9	5862.2	6934.5	7596.4
G11	17	-11092.3	-6058.7	-4507.9	-3651.9
G12	17	19842.3	14131.7	12983.6	12586.5
H1	17	-9551.1	-5185.8	-3737.3	-2979.5
H2	17	-9842.3	-5345.3	-3906	-3119.5
H3	17	-8919.9	-4800.4	-3525.9	-2803.9
H4	17	-10192.9	-5517.1	-4012.8	-3217.4
H5	17	-8541.7	-4542.4	-3228.7	-2539.4
H6	17	25195.3	11600.1	5477.9	1858.2
H7	17	-10342.8	-5664.6	-4205.5	-3388.7
H8	17	-12846.5	-7346.5	-5542.4	-4384.9
H9	17	-9426	-5113	-3773.7	-3057.4
H10	17	-9960.9	-5415.2	-3993.6	-3221.9
H11	17	-9081.2	-4919.2	-3583.5	-2848.8
H12	17	-7354.3	-3789.1	-2577	-1888.2
A1	18	-9735.5	-5316.7	-3871.6	-3101.1
A2	18	-9963.2	-5379.9	-3908.4	-3150.6
A3	18	-10246.7	-5553.3	-4064.4	-3282.4
A4	18	-9842.6	-5284.6	-3829.1	-3043.8
A5	18	-9834.5	-5354.6	-3959.3	-3181.9
A6	18	22991	10445.8	4573.1	1054.2
A7	18	-9501.4	-4968.8	-3542.1	-2734
A8	18	-10706.7	-5849.9	-4328	-3520.4
A9	18	-9598.4	-5291.9	-3985.6	-3299.6
A10	18	-10392	-5694.2	-4213.8	-3388.9
A11	18	-8339.3	-4432.7	-3179.4	-2475.2
A12	18	-9813.6	-5408.9	-3947.1	-3185.4
B1	18	-9811.2	-5253	-3745.6	-2930.8
B2	18	-10525.3	-5729.7	-4224.7	-3390.4
B3	18	11600.6	9727.9	10234.8	10542.7
B4	18	-10081.2	-5448.8	-3941.1	-3155.4
B5	18	-9539.8	-5089.8	-3682.5	-2935.3
B6	18	28168.3	13242	6561.5	2515.7
B7	18	-9484.3	-4867.7	-3379.1	-2559.9
B8	18	-10721.5	-5859.4	-4337.2	-3501
B9	18	-10293.9	-5578.6	-4101.3	-3322.6
B10	18	-10309.9	-5642.9	-4168.2	-3356.4
B11	18	-1646	1377.8	4458.7	9187
B12	18	-9632.4	-5257.1	-3831.9	-3100.4
C1	18	-10123.1	-5494	-3967.8	-3156
C2	18	-10361.1	-5599.6	-4059.1	-3220.8
C3	18	-10347.5	-5540	-4056.1	-3241.4
C4	18	14686.8	11077.3	10865.1	10972.2
C5	18	-10465.5	-5645.2	-4128.7	-3287.3
C6	18	25178.7	11355.7	5037.4	1330.7
C7	18	-10607.7	-5762.9	-4224.8	-3328.4
C8	18	-10827.9	-5917.6	-4432.6	-3673.6
C9	18	-8972.1	-4639.7	-3136.5	-2257.9
C10	18	-9186.8	-4952.4	-3665	-2958.1
C11	18	6768.1	6645.3	6781.6	6695.9
C12	18	-1449.8	-36.5	476.898	815.102
D1	18	-8167.9	-4157.2	-2877.8	-2285.1
D2	18	-10776.2	-5682.8	-4063.7	-3290.6
D3	18	-9124.6	-4769.1	-3333.1	-2555
D4	18	-10426.1	-5538	-3936	-3103.7
D5	18	-8202.6	-4181.1	-2901.9	-2178.5
D6	18	24453.5	11100.3	4899.5	1248.1
D7	18	-10379.8	-5441.6	-4000	-3290.8
D8	18	-10239.5	-5543.2	-4063.7	-3271.6
D9	18	-9948.5	-5306.2	-3841.8	-3095.3
D10	18	-9331	-5100.4	-3693.5	-2912.3
D11	18	-10219.9	-5547	-4054.5	-3212.4
D12	18	-3164.1	-511.801	553	1057.3
E1	18	-7963.4	-4194.2	-2981.5	-2331.2
E2	18	-10788.2	-5857.3	-4313.4	-3605.4
E3	18	-9811	-5269.2	-3827.4	-3040.9
E4	18	-10575.7	-5705.7	-4158.2	-3317
E5	18	-9755.2	-5254.2	-3832	-3086.1
E6	18	25453.6	11747.5	5395.1	1624.1
E7	18	-10472.3	-5667.1	-4182.1	-3377.7
E8	18	-8074.7	-4222.7	-3045.8	-2462.9
E9	18	-1271.9	-132.102	171.898	250.5
E10	18	43338.5	29484.9	25111.3	22201.6
E11	18	-2870.1	-501.898	482.199	1027.9
E12	18	-9576.7	-5149.9	-3688	-2965.5
F1	18	-8333.5	-4303	-2994.2	-2270.3
F2	18	-11173.3	-6056.2	-4391.6	-3476.7
F3	18	-10015.7	-5379	-3941.5	-3143.5
F4	18	-10115.7	-5440.2	-3978.4	-3167.6
F5	18	-10066.5	-5388.2	-3890.9	-3102.5
F6	18	25291.6	11442.8	5205.3	1543.9
F7	18	-10378.1	-5603.9	-4113.7	-3330.5
F8	18	4544.1	5213.8	7157.9	8873.7
F9	18	-1645.3	314.699	972.699	1331.2
F10	18	-6921.9	-3455.8	-2282.1	-1678.4
F11	18	37763.8	23946.4	20046.6	17393.3
F12	18	-10264.4	-5605.1	-4118.1	-3317.5
G1	18	-10595.6	-5785.7	-4213.7	-3371.8
G2	18	-10965.6	-5994.3	-4374.3	-3527.9
G3	18	-10572.9	-5713.5	-4180.6	-3351.5
G4	18	-9656.5	-5162.4	-3699.7	-2911.5
G5	18	-9343.1	-4879.2	-3460.2	-2564
G6	18	27917.3	12787.7	6034.5	2022.3
G7	18	-10967.2	-6041.2	-4505.9	-3675.8
G8	18	-8272.5	-4216.2	-2925.5	-2292.3
G9	18	-10278.7	-5592.2	-4140.5	-3310.5
G10	18	6123.9	5787.2	6857.5	7534.4
G11	18	-11100.3	-6069.7	-4508.9	-3656.9
G12	18	19812.3	14127.7	12972.6	12590.5
H1	18	-9565.1	-5189.8	-3758.3	-2963.5
H2	18	-9838.3	-5343.3	-3905	-3124.5
H3	18	-8927.9	-4808.4	-3531.9	-2807.9
H4	18	-10200.9	-5525.1	-4019.8	-3209.4
H5	18	-8543.7	-4547.4	-3234.7	-2555.4
H6	18	25139.3	11584.1	5448.9	1840.2
H7	18	-10354.8	-5673.6	-4215.5	-3377.7
H8	18	-12836.5	-7344.5	-5549.4	-4369.9
H9	18	-9422	-5104	-3775.7	-3066.4
H10	18	-9964.9	-5424.2	-3981.6	-3239.9
H11	18	-9106.2	-4919.2	-3598.5	-2861.8
H12	18	-7378.3	-3792.1	-2558	-1905.2
A1	19	-9742.5	-5300.7	-3860.6	-3086.1
A2	19	-9983.2	-5373.9	-3913.4	-3154.6
A3	19	-10247.7	-5557.3	-4070.4	-3282.4
A4	19	-9834.6	-5292.6	-3823.1	-3051.8
A5	19	-9848.5	-5355.6	-3959.3	-3191.9
A6	19	22904	10412.8	4547.1	1033.2
A7	19	-9499.4	-4971.8	-3540.1	-2717
A8	19	-10705.7	-5855.9	-4351	-3507.4
A9	19	-9604.4	-5291.9	-4006.6	-3300.6
A10	19	-10408	-5702.2	-4212.8	-3395.9
A11	19	-8330.3	-4443.7	-3189.4	-2474.2
A12	19	-9822.6	-5408.9	-3960.1	-3192.4
B1	19	-9797.2	-5264	-3753.6	-2934.8
B2	19	-10520.3	-5727.7	-4232.7	-3376.4
B3	19	11681.6	9760.9	10304.8	10625.7
B4	19	-10104.2	-5452.8	-3956.1	-3152.4
B5	19	-9528.8	-5086.8	-3680.5	-2939.3
B6	19	28126.3	13193	6544.5	2504.7
B7	19	-9490.3	-4888.7	-3378.1	-2569.9
B8	19	-10719.5	-5845.4	-4328.2	-3511
B9	19	-10313.9	-5577.6	-4110.3	-3314.6
B10	19	-10324.9	-5627.9	-4165.2	-3364.4
B11	19	-1650	1387.8	4439.7	9165
B12	19	-9628.4	-5268.1	-3833.9	-3097.4
C1	19	-10126.1	-5502	-3967.8	-3157
C2	19	-10362.1	-5586.6	-4058.1	-3236.8
C3	19	-10339.5	-5545	-4072.1	-3240.4
C4	19	14647.8	11038.3	10824.1	10955.2
C5	19	-10453.5	-5660.2	-4121.7	-3296.3
C6	19	25015.7	11297.7	4989.4	1294.7
C7	19	-10601.7	-5759.9	-4222.8	-3336.4
C8	19	-10835.9	-5937.6	-4431.6	-3697.6
C9	19	-8959.1	-4639.7	-3152.5	-2252.9
C10	19	-9182.8	-4968.4	-3671	-2954.1
C11	19	6675.1	6579.3	6726.6	6624.9
C12	19	-1462.8	-38.5	465.898	806.102
D1	19	-8198.9	-4164.2	-2875.8	-2288.1
D2	19	-10784.2	-5675.8	-4060.7	-3279.6
D3	19	-9141.6	-4764.1	-3346.1	-2539
D4	19	-10421.1	-5530	-3948	-3108.7
D5	19	-8175.6	-4190.1	-2916.9	-2168.5
D6	19	24477.5	11110.3	4904.5	1257.1
D7	19	-10369.8	-5431.6	-4016	-3285.8
D8	19	-10212.5	-5515.2	-4062.7	-3279.6
D9	19	-9952.5	-5278.2	-3819.8	-3079.3
D10	19	-9352	-5101.4	-3694.5	-2927.3
D11	19	-10201.9	-5557	-4041.5	-3212.4
D12	19	-3151.1	-523.801	549	1054.3
E1	19	-7965.4	-4198.2	-2990.5	-2331.2
E2	19	-10791.2	-5874.3	-4306.4	-3583.4
E3	19	-9824	-5266.2	-3839.4	-3059.9
E4	19	-10589.7	-5694.7	-4156.2	-3319
E5	19	-9760.2	-5262.2	-3849	-3081.1
E6	19	25402.6	11728.5	5401.1	1612.1
E7	19	-10456.3	-5668.1	-4195.1	-3367.7
E8	19	-8077.7	-4233.7	-3041.8	-2474.9
E9	19	-1243.9	-124.102	184.898	262.5
E10	19	43478.5	29577.9	25166.3	22264.6
E11	19	-2860.1	-490.898	476.199	1046.9
E12	19	-9598.7	-5165.9	-3696	-2970.5
F1	19	-8353.5	-4290	-2986.2	-2271.3
F2	19	-11167.3	-6059.2	-4379.6	-3475.7
F3	19	-10003.7	-5376	-3945.5	-3160.5
F4	19	-10124.7	-5467.2	-3974.4	-3194.6
F5	19	-10058.5	-5390.2	-3883.9	-3096.5
F6	19	25405.6	11506.8	5237.3	1561.9
F7	19	-10386.1	-5588.9	-4126.7	-3337.5
F8	19	4453.1	5181.8	7106.9	8818.7
F9	19	-1682.3	278.699	952.699	1311.2
F10	19	-6934.9	-3441.8	-2271.1	-1669.4
F11	19	37762.8	23973.4	20043.6	17393.3
F12	19	-10265.4	-5611.1	-4111.1	-3324.5
G1	19	-10607.6	-5785.7	-4232.7	-3371.8
G2	19	-10973.6	-5997.3	-4405.3	-3531.9
G3	19	-10567.9	-5727.5	-4183.6	-3352.5
G4	19	-9653.5	-5153.4	-3710.7	-2928.5
G5	19	-9340.1	-4883.2	-3457.2	-2575
G6	19	27843.3	12762.7	6008.5	2022.3
G7	19	-10993.2	-6029.2	-4509.9	-3665.8
G8	19	-8279.5	-4226.2	-2919.5	-2298.3
G9	19	-10265.7	-5595.2	-4131.5	-3327.5
G10	19	6127.9	5797.2	6858.5	7534.4
G11	19	-11101.3	-6060.7	-4494.9	-3659.9
G12	19	19755.3	14059.7	12923.6	12545.5
H1	19	-9571.1	-5209.8	-3755.3	-2981.5
H2	19	-9843.3	-5363.3	-3899	-3114.5
H3	19	-8920.9	-4816.4	-3540.9	-2817.9
H4	19	-10205.9	-5522.1	-4030.8	-3226.4
H5	19	-8561.7	-4557.4	-3239.7	-2552.4
H6	19	25106.3	11558.1	5467.9	1857.2
H7	19	-10349.8	-5684.6	-4205.5	-3382.7
H8	19	-12843.5	-7355.5	-5563.4	-4371.9
H9	19	-9430	-5127	-3787.7	-3058.4
H10	19	-9958.9	-5439.2	-4005.6	-3240.9
H11	19	-9096.2	-4932.2	-3598.5	-2843.8
H12	19	-7375.3	-3792.1	-2583	-1895.2
A1	20	-9751.5	-5315.7	-3870.6	-3104.1
A2	20	-9971.2	-5378.9	-3933.4	-3164.6
A3	20	-10264.7	-5563.3	-4072.4	-3298.4
A4	20	-9851.6	-5317.6	-3839.1	-3055.8
A5	20	-9852.5	-5364.6	-3958.3	-3197.9
A6	20	22849	10397.8	4525.1	1033.2
A7	20	-9499.4	-4975.8	-3541.1	-2728
A8	20	-10703.7	-5852.9	-4343	-3527.4
A9	20	-9606.4	-5300.9	-4006.6	-3296.6
A10	20	-10410	-5706.2	-4224.8	-3389.9
A11	20	-8359.3	-4449.7	-3183.4	-2476.2
A12	20	-9836.6	-5416.9	-3950.1	-3198.4
B1	20	-9790.2	-5268	-3755.6	-2923.8
B2	20	-10544.3	-5722.7	-4236.7	-3386.4
B3	20	11600.6	9725.9	10247.8	10555.7
B4	20	-10100.2	-5445.8	-3970.1	-3164.4
B5	20	-9509.8	-5079.8	-3685.5	-2920.3
B6	20	28162.3	13222	6538.5	2522.7
B7	20	-9493.3	-4884.7	-3383.1	-2561.9
B8	20	-10730.5	-5864.4	-4348.2	-3510
B9	20	-10319.9	-5595.6	-4118.3	-3315.6
B10	20	-10316.9	-5633.9	-4190.2	-3368.4
B11	20	-1665	1368.8	4439.7	9176
B12	20	-9622.4	-5266.1	-3828.9	-3093.4
C1	20	-10117.1	-5505	-3963.8	-3171
C2	20	-10364.1	-5594.6	-4064.1	-3231.8
C3	20	-10346.5	-5565	-4065.1	-3240.4
C4	20	14710.8	11084.3	10880.1	10998.2
C5	20	-10469.5	-5667.2	-4134.7	-3295.3
C6	20	24950.7	11243.7	4982.4	1289.7
C7	20	-10617.7	-5755.9	-4235.8	-3331.4
C8	20	-10828.9	-5922.6	-4425.6	-3678.6
C9	20	-8967.1	-4646.7	-3152.5	-2260.9
C10	20	-9195.8	-4972.4	-3664	-2942.1
C11	20	6630.1	6550.3	6693.6	6625.9
C12	20	-1450.8	-35.5	483.898	822.102
D1	20	-8178.9	-4166.2	-2879.8	-2291.1
D2	20	-10769.2	-5670.8	-4053.7	-3281.6
D3	20	-9150.6	-4764.1	-3347.1	-2552
D4	20	-10426.1	-5538	-3963	-3108.7
D5	20	-8203.6	-4196.1	-2905.9	-2175.5
D6	20	24489.5	11109.3	4902.5	1239.1
D7	20	-10394.8	-5431.6	-4013	-3293.8
D8	20	-10230.5	-5541.2	-4065.7	-3271.6
D9	20	-9952.5	-5305.2	-3823.8	-3095.3
D10	20	-9335	-5126.4	-3709.5	-2907.3
D11	20	-10209.9	-5552	-4055.5	-3233.4
D12	20	-3136.1	-503.801	576	1073.3
E1	20	-7956.4	-4198.2	-2987.5	-2323.2
E2	20	-10779.2	-5885.3	-4310.4	-3597.4
E3	20	-9844	-5267.2	-3837.4	-3063.9
E4	20	-10595.7	-5711.7	-4145.2	-3316
E5	20	-9765.2	-5265.2	-3853	-3090.1
E6	20	25313.6	11670.5	5363.1	1590.1
E7	20	-10470.3	-5675.1	-4203.1	-3377.7
E8	20	-8100.7	-4226.7	-3044.8	-2478.9
E9	20	-1299.9	-165.102	164.898	220.5
E10	20	43130.5	29343.9	24965.3	22088.6
E11	20	-2887.1	-512.898	463.199	1041.9
E12	20	-9586.7	-5155.9	-3706	-2977.5
F1	20	-8358.5	-4324	-2979.2	-2281.3
F2	20	-11172.3	-6074.2	-4390.6	-3478.7
F3	20	-10030.7	-5377	-3942.5	-3158.5
F4	20	-10127.7	-5458.2	-3973.4	-3183.6
F5	20	-10075.5	-5388.2	-3902.9	-3098.5
F6	20	25146.6	11358.8	5165.3	1516.9
F7	20	-10379.1	-5596.9	-4127.7	-3345.5
F8	20	4410.1	5151.8	7073.9	8786.7
F9	20	-1602.3	324.699	989.699	1351.2
F10	20	-6934.9	-3442.8	-2295.1	-1680.4
F11	20	37617.8	23883.4	19973.6	17351.3
F12	20	-10276.4	-5613.1	-4137.1	-3322.5
G1	20	-10608.6	-5787.7	-4218.7	-3391.8
G2	20	-10985.6	-6014.3	-4385.3	-3520.9
G3	20	-10576.9	-5739.5	-4186.6	-3353.5
G4	20	-9653.5	-5163.4	-3692.7	-2926.5
G5	20	-9349.1	-4892.2	-3459.2	-2573
G6	20	27753.3	12720.7	6001.5	2013.3
G7	20	-10982.2	-6028.2	-4513.9	-3676.8
G8	20	-8279.5	-4228.2	-2933.5	-2290.3
G9	20	-10276.7	-5602.2	-4132.5	-3320.5
G10	20	6074.9	5769.2	6845.5	7514.4
G11	20	-11110.3	-6084.7	-4506.9	-3660.9
G12	20	19748.3	14077.7	12911.6	12541.5
H1	20	-9570.1	-5182.8	-3754.3	-2982.5
H2	20	-9868.3	-5354.3	-3890	-3111.5
H3	20	-8924.9	-4813.4	-3536.9	-2815.9
H4	20	-10202.9	-5513.1	-4022.8	-3219.4
H5	20	-8552.7	-4560.4	-3230.7	-2540.4
H6	20	25133.3	11561.1	5461.9	1850.2
H7	20	-10356.8	-5681.6	-4227.5	-3387.7
H8	20	-12845.5	-7349.5	-5560.4	-4377.9
H9	20	-9424	-5133	-3785.7	-3064.4
H10	20	-9967.9	-5432.2	-4012.6	-3250.9
H11	20	-9100.2	-4949.2	-3608.5	-2863.8
H12	20	-7375.3	-3804.1	-2577	-1895.2
A1	21	-9745.5	-5318.7	-3867.6	-3101.1
A2	21	-9985.2	-5387.9	-3918.4	-3175.6
A3	21	-10246.7	-5570.3	-4085.4	-3288.4
A4	21	-9868.6	-5310.6	-3834.1	-3061.8
A5	21	-9844.5	-5360.6	-3964.3	-3203.9
A6	21	22762	10359.8	4517.1	1013.2
A7	21	-9513.4	-4987.8	-3540.1	-2738
A8	21	-10708.7	-5865.9	-4336	-3534.4
A9	21	-9632.4	-5313.9	-4006.6	-3296.6
A10	21	-10423	-5705.2	-4223.8	-3399.9
A11	21	-8345.3	-4442.7	-3197.4	-2488.2
A12	21	-9835.6	-5398.9	-3967.1	-3202.4
B1	21	-9812.2	-5281	-3760.6	-2950.8
B2	21	-10531.3	-5734.7	-4215.7	-3376.4
B3	21	11592.6	9714.9	10239.8	10559.7
B4	21	-10118.2	-5467.8	-3963.1	-3172.4
B5	21	-9552.8	-5090.8	-3696.5	-2934.3
B6	21	28048.3	13150	6519.5	2482.7
B7	21	-9500.3	-4886.7	-3390.1	-2567.9
B8	21	-10754.5	-5870.4	-4337.2	-3504
B9	21	-10311.9	-5599.6	-4105.3	-3314.6
B10	21	-10326.9	-5649.9	-4151.2	-3361.4
B11	21	-1685	1360.8	4416.7	9157
B12	21	-9645.4	-5277.1	-3846.9	-3089.4
C1	21	-10136.1	-5500	-3971.8	-3164
C2	21	-10359.1	-5597.6	-4058.1	-3246.8
C3	21	-10348.5	-5563	-4070.1	-3253.4
C4	21	14633.8	11037.3	10819.1	10951.2
C5	21	-10468.5	-5657.2	-4129.7	-3296.3
C6	21	24845.7	11197.7	4946.4	1275.7
C7	21	-10633.7	-5756.9	-4233.8	-3341.4
C8	21	-10839.9	-5940.6	-4436.6	-3686.6
C9	21	-8952.1	-4656.7	-3151.5	-2253.9
C10	21	-9196.8	-4985.4	-3679	-2939.1
C11	21	6631.1	6529.3	6689.6	6621.9
C12	21	-1479.8	-52.5	466.898	798.102
D1	21	-8168.9	-4162.2	-2869.8	-2289.1
D2	21	-10791.2	-5684.8	-4074.7	-3278.6
D3	21	-9167.6	-4774.1	-3345.1	-2556
D4	21	-10434.1	-5541	-3952	-3114.7
D5	21	-8215.6	-4190.1	-2909.9	-2171.5
D6	21	24318.5	11031.3	4860.5	1219.1
D7	21	-10386.8	-5434.6	-4001	-3296.8
D8	21	-10250.5	-5533.2	-4052.7	-3261.6
D9	21	-9964.5	-5291.2	-3836.8	-3095.3
D10	21	-9344	-5126.4	-3702.5	-2916.3
D11	21	-10216.9	-5577	-4050.5	-3226.4
D12	21	-3162.1	-511.801	534	1077.3
E1	21	-7958.4	-4198.2	-2975.5	-2323.2
E2	21	-10794.2	-5879.3	-4296.4	-3607.4
E3	21	-9849	-5269.2	-3843.4	-3058.9
E4	21	-10586.7	-5711.7	-4147.2	-3320
E5	21	-9764.2	-5264.2	-3849	-3089.1
E6	21	25230.6	11646.5	5341.1	1584.1
E7	21	-10473.3	-5666.1	-4181.1	-3384.7
E8	21	-8091.7	-4240.7	-3059.8	-2475.9
E9	21	-1292.9	-159.102	155.898	231.5
E10	21	43391.5	29508.9	25112.3	22220.6
E11	21	-2906.1	-508.898	453.199	1027.9
E12	21	-9576.7	-5152.9	-3699	-2973.5
F1	21	-8354.5	-4328	-2981.2	-2277.3
F2	21	-11185.3	-6070.2	-4388.6	-3488.7
F3	21	-10019.7	-5401	-3943.5	-3163.5
F4	21	-10121.7	-5460.2	-3989.4	-3193.6
F5	21	-10068.5	-5389.2	-3898.9	-3104.5
F6	21	25186.6	11394.8	5188.3	1509.9
F7	21	-10386.1	-5589.9	-4123.7	-3344.5
F8	21	4376.1	5097.8	7022.9	8722.7
F9	21	-1580.3	350.699	994.699	1355.2
F10	21	-6963.9	-3453.8	-2305.1	-1679.4
F11	21	37609.8	23879.4	19983.6	17341.3
F12	21	-10281.4	-5630.1	-4115.1	-3341.5
G1	21	-10605.6	-5794.7	-4229.7	-3391.8
[truncated: 2,327 more rows]

## Sheet: Multicomponent Data
Block Type	96well
Chemistry	TAQMAN
Experiment File Name	C:\Users\Administrator\Desktop\Yile_PCR\6-03\YIle_20220603.eds
Experiment Run End Time	2022-06-03 22:29:14 PM CST
Instrument Type	steponeplus
Passive Reference
Well	Cycle	FAM
A1	1
A2	1
A3	1
A4	1
A5	1
A6	1	29805.3
A7	1
A8	1
A9	1
A10	1
A11	1
A12	1
B1	1
B2	1
B3	1
B4	1
B5	1
B6	1	37831.6
B7	1
B8	1
B9	1
B10	1
B11	1
B12	1
C1	1
C2	1
C3	1
C4	1
C5	1
C6	1	35765.2
C7	1
C8	1
C9	1
C10	1
C11	1
C12	1
D1	1
D2	1
D3	1
D4	1
D5	1
D6	1	31585.1
D7	1
D8	1
D9	1
D10	1
D11	1
D12	1
E1	1
E2	1
E3	1
E4	1
E5	1
E6	1	33942.4
E7	1
E8	1
E9	1
E10	1
E11	1
E12	1
F1	1
F2	1
F3	1
F4	1
F5	1
F6	1	32473.1
F7	1
F8	1
F9	1
F10	1
F11	1
F12	1
G1	1
G2	1
G3	1
G4	1
G5	1
G6	1	37242.3
G7	1
G8	1
G9	1
G10	1
G11	1
G12	1
H1	1
H2	1
H3	1
H4	1
H5	1
H6	1	34322.1
H7	1
H8	1
H9	1
H10	1
H11	1
H12	1
A1	2
A2	2
A3	2
A4	2
A5	2
A6	2	26931.4
A7	2
A8	2
A9	2
A10	2
A11	2
A12	2
B1	2
B2	2
B3	2
B4	2
B5	2
B6	2	34269.9
B7	2
B8	2
B9	2
B10	2
B11	2
B12	2
C1	2
C2	2
C3	2
C4	2
C5	2
C6	2	30617
C7	2
C8	2
C9	2
C10	2
C11	2
C12	2
D1	2
D2	2
D3	2
D4	2
D5	2
D6	2	28210.7
D7	2
D8	2
D9	2
D10	2
D11	2
D12	2
E1	2
E2	2
E3	2
E4	2
E5	2
E6	2	29888.3
E7	2
E8	2
E9	2
E10	2
E11	2
E12	2
F1	2
F2	2
F3	2
F4	2
F5	2
F6	2	29629.7
F7	2
F8	2
F9	2
F10	2
F11	2
F12	2
G1	2
G2	2
G3	2
G4	2
G5	2
G6	2	32804.6
G7	2
G8	2
G9	2
G10	2
G11	2
G12	2
H1	2
H2	2
H3	2
H4	2
H5	2
H6	2	30490.5
H7	2
H8	2
H9	2
H10	2
H11	2
H12	2
A1	3
A2	3
A3	3
A4	3
A5	3
A6	3	26056.6
A7	3
A8	3
A9	3
A10	3
A11	3
A12	3
B1	3
B2	3
B3	3
B4	3
B5	3
B6	3	33137.1
B7	3
B8	3
B9	3
B10	3
B11	3
B12	3
C1	3
C2	3
C3	3
C4	3
C5	3
C6	3	29523.3
C7	3
C8	3
C9	3
C10	3
C11	3
C12	3
D1	3
D2	3
D3	3
D4	3
D5	3
D6	3	27385
D7	3
D8	3
D9	3
D10	3
D11	3
D12	3
E1	3
E2	3
E3	3
E4	3
E5	3
E6	3	29148.4
E7	3
E8	3
E9	3
E10	3
E11	3
E12	3
F1	3
F2	3
F3	3
F4	3
F5	3
F6	3	28775.2
F7	3
F8	3
F9	3
F10	3
F11	3
F12	3
G1	3
G2	3
G3	3
G4	3
G5	3
G6	3	31884
G7	3
G8	3
G9	3
G10	3
G11	3
G12	3
H1	3
H2	3
H3	3
H4	3
H5	3
H6	3	29430.1
H7	3
H8	3
H9	3
H10	3
H11	3
H12	3
A1	4
A2	4
A3	4
A4	4
A5	4
A6	4	25524.3
A7	4
A8	4
A9	4
A10	4
A11	4
A12	4
B1	4
B2	4
B3	4
B4	4
B5	4
B6	4	32403.5
B7	4
B8	4
B9	4
B10	4
B11	4
B12	4
C1	4
C2	4
C3	4
C4	4
C5	4
C6	4	28785.2
C7	4
C8	4
C9	4
C10	4
C11	4
C12	4
D1	4
D2	4
D3	4
D4	4
D5	4
D6	4	26968.2
D7	4
D8	4
D9	4
D10	4
D11	4
D12	4
E1	4
E2	4
E3	4
E4	4
E5	4
E6	4	28513.7
E7	4
E8	4
E9	4
E10	4
E11	4
E12	4
F1	4
F2	4
F3	4
F4	4
F5	4
F6	4	28161.9
F7	4
F8	4
F9	4
F10	4
F11	4
F12	4
G1	4
G2	4
G3	4
G4	4
G5	4
G6	4	31104.1
G7	4
G8	4
G9	4
G10	4
G11	4
G12	4
H1	4
H2	4
H3	4
H4	4
H5	4
H6	4	28785.5
H7	4
H8	4
H9	4
H10	4
H11	4
H12	4
A1	5
A2	5
A3	5
A4	5
A5	5
A6	5	25199.1
A7	5
A8	5
A9	5
A10	5
A11	5
A12	5
B1	5
B2	5
B3	5
B4	5
B5	5
B6	5	31810.1
B7	5
B8	5
B9	5
B10	5
B11	5
B12	5
C1	5
C2	5
C3	5
C4	5
C5	5
C6	5	28333.6
C7	5
C8	5
C9	5
C10	5
C11	5
C12	5
D1	5
D2	5
D3	5
D4	5
D5	5
D6	5	26718.9
D7	5
D8	5
D9	5
D10	5
D11	5
D12	5
E1	5
E2	5
E3	5
E4	5
E5	5
E6	5	28183.1
E7	5
E8	5
E9	5
E10	5
E11	5
E12	5
F1	5
F2	5
F3	5
F4	5
F5	5
F6	5	27746.7
F7	5
F8	5
F9	5
F10	5
F11	5
F12	5
G1	5
G2	5
G3	5
G4	5
G5	5
G6	5	30730.1
G7	5
G8	5
G9	5
G10	5
G11	5
G12	5
H1	5
H2	5
H3	5
H4	5
H5	5
H6	5	28244.5
H7	5
H8	5
H9	5
H10	5
H11	5
H12	5
A1	6
A2	6
A3	6
A4	6
A5	6
A6	6	24931.1
A7	6
A8	6
A9	6
A10	6
A11	6
A12	6
B1	6
B2	6
B3	6
B4	6
B5	6
B6	6	31346.1
B7	6
B8	6
B9	6
B10	6
B11	6
B12	6
C1	6
C2	6
C3	6
C4	6
C5	6
C6	6	27883.1
C7	6
C8	6
C9	6
C10	6
C11	6
C12	6
D1	6
D2	6
D3	6
D4	6
D5	6
D6	6	26570.3
D7	6
D8	6
D9	6
D10	6
D11	6
D12	6
E1	6
E2	6
E3	6
E4	6
E5	6
E6	6	27946.2
E7	6
E8	6
E9	6
E10	6
E11	6
E12	6
F1	6
F2	6
F3	6
F4	6
F5	6
F6	6	27512.4
F7	6
F8	6
F9	6
F10	6
F11	6
F12	6
G1	6
G2	6
G3	6
G4	6
G5	6
G6	6	30322.4
G7	6
G8	6
G9	6
G10	6
G11	6
G12	6
H1	6
H2	6
H3	6
H4	6
H5	6
H6	6	27853.4
H7	6
H8	6
H9	6
H10	6
H11	6
H12	6
A1	7
A2	7
A3	7
A4	7
A5	7
A6	7	24700.8
A7	7
A8	7
A9	7
A10	7
A11	7
A12	7
B1	7
B2	7
B3	7
B4	7
B5	7
B6	7	31030.3
B7	7
B8	7
B9	7
B10	7
B11	7
B12	7
C1	7
C2	7
C3	7
C4	7
C5	7
C6	7	27585.5
C7	7
C8	7
C9	7
C10	7
C11	7
C12	7
D1	7
D2	7
D3	7
D4	7
D5	7
D6	7	26263
D7	7
D8	7
D9	7
D10	7
D11	7
D12	7
E1	7
E2	7
E3	7
E4	7
E5	7
E6	7	27677.7
E7	7
E8	7
E9	7
E10	7
E11	7
E12	7
F1	7
F2	7
F3	7
F4	7
F5	7
F6	7	27341.1
F7	7
F8	7
F9	7
F10	7
F11	7
F12	7
G1	7
G2	7
G3	7
G4	7
G5	7
G6	7	30073.4
G7	7
G8	7
G9	7
G10	7
G11	7
G12	7
H1	7
H2	7
H3	7
H4	7
H5	7
H6	7	27465.4
H7	7
H8	7
H9	7
H10	7
H11	7
H12	7
A1	8
A2	8
A3	8
A4	8
A5	8
A6	8	24479.2
A7	8
A8	8
A9	8
A10	8
A11	8
A12	8
B1	8
B2	8
B3	8
B4	8
B5	8
B6	8	30661.2
B7	8
B8	8
B9	8
B10	8
B11	8
B12	8
C1	8
C2	8
C3	8
C4	8
C5	8
C6	8	27283.2
C7	8
C8	8
C9	8
C10	8
C11	8
C12	8
D1	8
D2	8
D3	8
D4	8
D5	8
D6	8	26135.9
D7	8
D8	8
D9	8
D10	8
D11	8
D12	8
E1	8
E2	8
E3	8
E4	8
E5	8
E6	8	27389
E7	8
E8	8
E9	8
E10	8
E11	8
E12	8
F1	8
F2	8
F3	8
F4	8
F5	8
F6	8	27089.9
F7	8
F8	8
F9	8
F10	8
F11	8
F12	8
G1	8
G2	8
G3	8
G4	8
G5	8
G6	8	29872
G7	8
G8	8
G9	8
G10	8
G11	8
G12	8
H1	8
H2	8
H3	8
H4	8
H5	8
H6	8	27119
H7	8
H8	8
H9	8
H10	8
H11	8
H12	8
A1	9
A2	9
A3	9
A4	9
A5	9
A6	9	24304
A7	9
A8	9
A9	9
A10	9
A11	9
A12	9
B1	9
B2	9
B3	9
B4	9
B5	9
B6	9	30464.1
B7	9
B8	9
B9	9
B10	9
B11	9
B12	9
C1	9
C2	9
C3	9
C4	9
C5	9
C6	9	27066.6
C7	9
C8	9
C9	9
C10	9
C11	9
C12	9
D1	9
D2	9
D3	9
D4	9
D5	9
D6	9	25968
D7	9
D8	9
D9	9
D10	9
D11	9
D12	9
E1	9
E2	9
E3	9
E4	9
E5	9
E6	9	27204.5
E7	9
E8	9
E9	9
E10	9
E11	9
E12	9
F1	9
F2	9
F3	9
F4	9
F5	9
F6	9	26811
F7	9
F8	9
F9	9
F10	9
F11	9
F12	9
G1	9
G2	9
G3	9
G4	9
G5	9
G6	9	29611.6
G7	9
G8	9
G9	9
G10	9
G11	9
G12	9
H1	9
H2	9
H3	9
H4	9
H5	9
H6	9	26894.3
H7	9
H8	9
H9	9
H10	9
H11	9
H12	9
A1	10
A2	10
A3	10
A4	10
A5	10
A6	10	24166.3
A7	10
A8	10
A9	10
A10	10
A11	10
A12	10
B1	10
B2	10
B3	10
B4	10
B5	10
B6	10	30095.3
B7	10
B8	10
B9	10
B10	10
B11	10
B12	10
C1	10
C2	10
C3	10
C4	10
C5	10
C6	10	26787.6
C7	10
C8	10
C9	10
C10	10
C11	10
C12	10
D1	10
D2	10
D3	10
D4	10
D5	10
D6	10	25747.4
D7	10
D8	10
D9	10
D10	10
D11	10
D12	10
E1	10
E2	10
E3	10
E4	10
E5	10
E6	10	26908.9
E7	10
E8	10
E9	10
E10	10
E11	10
E12	10
F1	10
F2	10
F3	10
F4	10
F5	10
F6	10	26742.5
F7	10
F8	10
F9	10
F10	10
F11	10
F12	10
G1	10
G2	10
G3	10
G4	10
G5	10
G6	10	29515.4
G7	10
G8	10
G9	10
G10	10
G11	10
G12	10
H1	10
H2	10
H3	10
H4	10
H5	10
H6	10	26703.5
H7	10
H8	10
H9	10
H10	10
H11	10
H12	10
A1	11
A2	11
A3	11
A4	11
A5	11
A6	11	23984.7
A7	11
A8	11
A9	11
A10	11
A11	11
A12	11
B1	11
B2	11
B3	11
B4	11
B5	11
B6	11	29937.6
B7	11
B8	11
B9	11
B10	11
B11	11
B12	11
C1	11
C2	11
C3	11
C4	11
C5	11
C6	11	26497.9
C7	11
C8	11
C9	11
C10	11
C11	11
C12	11
D1	11
D2	11
D3	11
D4	11
D5	11
D6	11	25595
D7	11
D8	11
D9	11
D10	11
D11	11
D12	11
E1	11
E2	11
E3	11
E4	11
E5	11
E6	11	26825.2
E7	11
E8	11
E9	11
E10	11
E11	11
E12	11
F1	11
F2	11
F3	11
F4	11
F5	11
F6	11	26615.4
F7	11
F8	11
F9	11
F10	11
F11	11
F12	11
G1	11
G2	11
G3	11
G4	11
G5	11
G6	11	29388.2
G7	11
G8	11
G9	11
G10	11
G11	11
G12	11
H1	11
H2	11
H3	11
H4	11
H5	11
H6	11	26522.8
H7	11
H8	11
H9	11
H10	11
H11	11
H12	11
A1	12
A2	12
A3	12
A4	12
A5	12
A6	12	23904
A7	12
A8	12
A9	12
A10	12
A11	12
A12	12
B1	12
B2	12
B3	12
B4	12
B5	12
B6	12	29849.5
B7	12
B8	12
B9	12
B10	12
B11	12
B12	12
C1	12
C2	12
C3	12
C4	12
C5	12
C6	12	26355.9
C7	12
C8	12
C9	12
C10	12
C11	12
C12	12
D1	12
D2	12
D3	12
D4	12
D5	12
D6	12	25365.9
D7	12
D8	12
D9	12
D10	12
D11	12
D12	12
E1	12
E2	12
E3	12
E4	12
E5	12
E6	12	26568.7
E7	12
E8	12
E9	12
E10	12
E11	12
E12	12
F1	12
F2	12
F3	12
F4	12
F5	12
F6	12	26333.1
F7	12
F8	12
F9	12
F10	12
F11	12
F12	12
G1	12
G2	12
G3	12
G4	12
G5	12
G6	12	29197.7
G7	12
G8	12
G9	12
G10	12
G11	12
G12	12
H1	12
H2	12
H3	12
H4	12
H5	12
H6	12	26336.2
H7	12
H8	12
H9	12
H10	12
H11	12
H12	12
A1	13
A2	13
A3	13
A4	13
A5	13
A6	13	23796.9
A7	13
A8	13
A9	13
A10	13
A11	13
A12	13
B1	13
B2	13
B3	13
B4	13
B5	13
B6	13	29731.6
B7	13
B8	13
B9	13
B10	13
B11	13
B12	13
C1	13
C2	13
C3	13
C4	13
C5	13
C6	13	26158.5
C7	13
C8	13
C9	13
C10	13
C11	13
C12	13
D1	13
D2	13
D3	13
D4	13
D5	13
D6	13	25402.7
D7	13
D8	13
D9	13
D10	13
D11	13
D12	13
E1	13
E2	13
E3	13
E4	13
E5	13
E6	13	26639.4
E7	13
E8	13
E9	13
E10	13
E11	13
E12	13
F1	13
F2	13
F3	13
F4	13
F5	13
F6	13	26383.2
F7	13
F8	13
F9	13
F10	13
F11	13
F12	13
G1	13
G2	13
G3	13
G4	13
G5	13
G6	13	29035.2
G7	13
G8	13
G9	13
G10	13
G11	13
G12	13
H1	13
H2	13
H3	13
H4	13
H5	13
H6	13	26224
H7	13
H8	13
H9	13
H10	13
H11	13
H12	13
A1	14
A2	14
A3	14
A4	14
A5	14
A6	14	23656.7
A7	14
A8	14
A9	14
A10	14
A11	14
A12	14
B1	14
B2	14
B3	14
B4	14
B5	14
B6	14	29388.1
B7	14
B8	14
B9	14
B10	14
B11	14
B12	14
C1	14
C2	14
C3	14
C4	14
C5	14
C6	14	25957.2
C7	14
C8	14
C9	14
C10	14
C11	14
C12	14
D1	14
D2	14
D3	14
D4	14
D5	14
D6	14	25205.5
D7	14
D8	14
D9	14
D10	14
D11	14
D12	14
E1	14
E2	14
E3	14
E4	14
E5	14
E6	14	26453.8
E7	14
E8	14
E9	14
E10	14
E11	14
E12	14
F1	14
F2	14
F3	14
F4	14
F5	14
F6	14	26319.9
F7	14
F8	14
F9	14
F10	14
F11	14
F12	14
G1	14
G2	14
G3	14
G4	14
G5	14
G6	14	29004.2
G7	14
G8	14
G9	14
G10	14
G11	14
G12	14
H1	14
H2	14
H3	14
H4	14
H5	14
H6	14	26035.5
H7	14
H8	14
H9	14
H10	14
H11	14
H12	14
A1	15
A2	15
A3	15
A4	15
A5	15
A6	15	23613.8
A7	15
A8	15
A9	15
A10	15
A11	15
A12	15
B1	15
B2	15
B3	15
B4	15
B5	15
B6	15	29261.1
B7	15
B8	15
B9	15
B10	15
B11	15
B12	15
C1	15
C2	15
C3	15
C4	15
C5	15
C6	15	25875
C7	15
C8	15
C9	15
C10	15
C11	15
C12	15
D1	15
D2	15
D3	15
D4	15
D5	15
D6	15	25250.4
D7	15
D8	15
D9	15
D10	15
D11	15
D12	15
E1	15
E2	15
E3	15
E4	15
E5	15
E6	15	26322.6
E7	15
E8	15
E9	15
E10	15
E11	15
E12	15
F1	15
F2	15
F3	15
F4	15
F5	15
F6	15	26144.3
F7	15
F8	15
F9	15
F10	15
F11	15
F12	15
G1	15
G2	15
G3	15
G4	15
G5	15
G6	15	28905.4
G7	15
G8	15
G9	15
G10	15
G11	15
G12	15
H1	15
H2	15
H3	15
H4	15
H5	15
H6	15	25935.5
H7	15
H8	15
H9	15
H10	15
H11	15
H12	15
A1	16
A2	16
A3	16
A4	16
A5	16
A6	16	23513
A7	16
A8	16
A9	16
A10	16
A11	16
A12	16
B1	16
B2	16
B3	16
B4	16
B5	16
B6	16	29140
B7	16
B8	16
B9	16
B10	16
B11	16
B12	16
C1	16
C2	16
C3	16
C4	16
C5	16
C6	16	25750.2
C7	16
C8	16
C9	16
C10	16
C11	16
C12	16
D1	16
D2	16
D3	16
D4	16
D5	16
D6	16	25149.9
D7	16
D8	16
D9	16
D10	16
D11	16
D12	16
E1	16
E2	16
E3	16
E4	16
E5	16
E6	16	26263.8
E7	16
E8	16
E9	16
E10	16
E11	16
E12	16
F1	16
F2	16
F3	16
F4	16
F5	16
F6	16	26080.7
F7	16
F8	16
F9	16
F10	16
F11	16
F12	16
G1	16
G2	16
G3	16
G4	16
G5	16
G6	16	28778.6
G7	16
G8	16
G9	16
G10	16
G11	16
G12	16
H1	16
H2	16
H3	16
H4	16
H5	16
H6	16	25846.8
H7	16
H8	16
H9	16
H10	16
H11	16
H12	16
A1	17
A2	17
A3	17
A4	17
A5	17
A6	17	23453
A7	17
A8	17
A9	17
A10	17
A11	17
A12	17
B1	17
B2	17
B3	17
B4	17
B5	17
B6	17	29111.3
B7	17
B8	17
B9	17
B10	17
B11	17
B12	17
C1	17
C2	17
C3	17
C4	17
C5	17
C6	17	25682.7
C7	17
C8	17
C9	17
C10	17
C11	17
C12	17
D1	17
D2	17
D3	17
D4	17
D5	17
D6	17	25041.2
D7	17
D8	17
D9	17
D10	17
D11	17
D12	17
E1	17
E2	17
E3	17
E4	17
E5	17
E6	17	26078.6
E7	17
E8	17
E9	17
E10	17
E11	17
E12	17
F1	17
F2	17
F3	17
F4	17
F5	17
F6	17	25907.4
F7	17
F8	17
F9	17
F10	17
F11	17
F12	17
G1	17
G2	17
G3	17
G4	17
G5	17
G6	17	28650.6
G7	17
G8	17
G9	17
G10	17
G11	17
G12	17
H1	17
H2	17
H3	17
H4	17
H5	17
H6	17	25776.6
H7	17
H8	17
H9	17
H10	17
H11	17
H12	17
A1	18
A2	18
A3	18
A4	18
A5	18
A6	18	23380.9
A7	18
A8	18
A9	18
A10	18
A11	18
A12	18
B1	18
B2	18
B3	18
B4	18
B5	18
B6	18	28996.2
B7	18
B8	18
B9	18
B10	18
B11	18
B12	18
C1	18
C2	18
C3	18
C4	18
C5	18
C6	18	25589.8
C7	18
C8	18
C9	18
C10	18
C11	18
C12	18
D1	18
D2	18
D3	18
D4	18
D5	18
D6	18	24876.2
D7	18
D8	18
D9	18
D10	18
D11	18
D12	18
E1	18
E2	18
E3	18
E4	18
E5	18
E6	18	26018.3
E7	18
E8	18
E9	18
E10	18
E11	18
E12	18
F1	18
F2	18
F3	18
F4	18
F5	18
F6	18	25748
F7	18
F8	18
F9	18
F10	18
F11	18
F12	18
G1	18
G2	18
G3	18
G4	18
G5	18
G6	18	28532
G7	18
G8	18
G9	18
G10	18
G11	18
G12	18
H1	18
H2	18
H3	18
H4	18
H5	18
H6	18	25719.6
H7	18
H8	18
H9	18
H10	18
H11	18
H12	18
A1	19
A2	19
A3	19
A4	19
A5	19
A6	19	23292.6
A7	19
A8	19
A9	19
A10	19
A11	19
A12	19
B1	19
B2	19
B3	19
B4	19
B5	19
B6	19	28941.5
B7	19
B8	19
B9	19
B10	19
B11	19
B12	19
C1	19
C2	19
C3	19
C4	19
C5	19
C6	19	25425.9
C7	19
C8	19
C9	19
C10	19
C11	19
C12	19
D1	19
D2	19
D3	19
D4	19
D5	19
D6	19	24900.7
D7	19
D8	19
D9	19
D10	19
D11	19
D12	19
E1	19
E2	19
E3	19
E4	19
E5	19
E6	19	25969.6
E7	19
E8	19
E9	19
E10	19
E11	19
E12	19
F1	19
F2	19
F3	19
F4	19
F5	19
F6	19	25870.1
F7	19
F8	19
F9	19
F10	19
F11	19
F12	19
G1	19
G2	19
G3	19
G4	19
G5	19
G6	19	28458.3
G7	19
G8	19
G9	19
G10	19
G11	19
G12	19
H1	19
H2	19
H3	19
H4	19
H5	19
H6	19	25686.8
H7	19
H8	19
H9	19
H10	19
H11	19
H12	19
A1	20
A2	20
A3	20
A4	20
A5	20
A6	20	23238.7
A7	20
A8	20
A9	20
A10	20
A11	20
A12	20
B1	20
B2	20
B3	20
B4	20
B5	20
B6	20	28981.4
B7	20
B8	20
B9	20
B10	20
B11	20
B12	20
C1	20
C2	20
C3	20
C4	20
C5	20
C6	20	25352.1
C7	20
C8	20
C9	20
C10	20
C11	20
C12	20
D1	20
D2	20
D3	20
D4	20
D5	20
D6	20	24909.2
D7	20
D8	20
D9	20
D10	20
D11	20
D12	20
E1	20
E2	20
E3	20
E4	20
E5	20
E6	20	25869.3
E7	20
E8	20
E9	20
E10	20
E11	20
E12	20
F1	20
F2	20
F3	20
F4	20
F5	20
F6	20	25591.7
F7	20
F8	20
F9	20
F10	20
F11	20
F12	20
G1	20
G2	20
G3	20
G4	20
G5	20
G6	20	28367.7
G7	20
G8	20
G9	20
G10	20
G11	20
G12	20
H1	20
H2	20
H3	20
H4	20
H5	20
H6	20	25709.1
H7	20
H8	20
H9	20
H10	20
H11	20
H12	20
A1	21
A2	21
A3	21
A4	21
A5	21
A6	21	23151.3
A7	21
A8	21
A9	21
A10	21
A11	21
A12	21
B1	21
B2	21
B3	21
B4	21
B5	21
B6	21	28857.3
B7	21
B8	21
B9	21
B10	21
B11	21
B12	21
C1	21
C2	21
C3	21
C4	21
C5	21
C6	21	25243.3
C7	21
C8	21
C9	21
C10	21
C11	21
C12	21
D1	21
D2	21
D3	21
D4	21
D5	21
D6	21	24733.4
D7	21
D8	21
D9	21
D10	21
D11	21
D12	21
E1	21
E2	21
E3	21
E4	21
E5	21
E6	21	25788.7
E7	21
E8	21
E9	21
E10	21
E11	21
E12	21
F1	21
F2	21
F3	21
F4	21
F5	21
F6	21	25640.2
F7	21
F8	21
F9	21
F10	21
F11	21
F12	21
G1	21
[truncated: 2,327 more rows]

## Sheet: Amplification Data
Block Type	96well
Chemistry	TAQMAN
Experiment File Name	C:\Users\Administrator\Desktop\Yile_PCR\6-03\YIle_20220603.eds
Experiment Run End Time	2022-06-03 22:29:14 PM CST
Instrument Type	steponeplus
Passive Reference
Well	Cycle	Target Name	Rn	ΔRn
A1	1
A1	2
A1	3
A1	4
A1	5
A1	6
A1	7
A1	8
A1	9
A1	10
A1	11
A1	12
A1	13
A1	14
A1	15
A1	16
A1	17
A1	18
A1	19
A1	20
A1	21
A1	22
A1	23
A1	24
A1	25
A1	26
A1	27
A1	28
A1	29
A1	30
A1	31
A1	32
A1	33
A1	34
A1	35
A1	36
A1	37
A1	38
A1	39
A1	40
A1	41
A1	42
A1	43
A1	44
A1	45
A2	1
A2	2
A2	3
A2	4
A2	5
A2	6
A2	7
A2	8
A2	9
A2	10
A2	11
A2	12
A2	13
A2	14
A2	15
A2	16
A2	17
A2	18
A2	19
A2	20
A2	21
A2	22
A2	23
A2	24
A2	25
A2	26
A2	27
A2	28
A2	29
A2	30
A2	31
A2	32
A2	33
A2	34
A2	35
A2	36
A2	37
A2	38
A2	39
A2	40
A2	41
A2	42
A2	43
A2	44
A2	45
A3	1
A3	2
A3	3
A3	4
A3	5
A3	6
A3	7
A3	8
A3	9
A3	10
A3	11
A3	12
A3	13
A3	14
A3	15
A3	16
A3	17
A3	18
A3	19
A3	20
A3	21
A3	22
A3	23
A3	24
A3	25
A3	26
A3	27
A3	28
A3	29
A3	30
A3	31
A3	32
A3	33
A3	34
A3	35
A3	36
A3	37
A3	38
A3	39
A3	40
A3	41
A3	42
A3	43
A3	44
A3	45
A4	1
A4	2
A4	3
A4	4
A4	5
A4	6
A4	7
A4	8
A4	9
A4	10
A4	11
A4	12
A4	13
A4	14
A4	15
A4	16
A4	17
A4	18
A4	19
A4	20
A4	21
A4	22
A4	23
A4	24
A4	25
A4	26
A4	27
A4	28
A4	29
A4	30
A4	31
A4	32
A4	33
A4	34
A4	35
A4	36
A4	37
A4	38
A4	39
A4	40
A4	41
A4	42
A4	43
A4	44
A4	45
A5	1
A5	2
A5	3
A5	4
A5	5
A5	6
A5	7
A5	8
A5	9
A5	10
A5	11
A5	12
A5	13
A5	14
A5	15
A5	16
A5	17
A5	18
A5	19
A5	20
A5	21
A5	22
A5	23
A5	24
A5	25
A5	26
A5	27
A5	28
A5	29
A5	30
A5	31
A5	32
A5	33
A5	34
A5	35
A5	36
A5	37
A5	38
A5	39
A5	40
A5	41
A5	42
A5	43
A5	44
A5	45
A6	1	HBV	29805.3	4320.81
A6	2	HBV	26931.4	1565.47
A6	3	HBV	26056.6	809.29
A6	4	HBV	25524.3	395.591
A6	5	HBV	25199.1	189.026
A6	6	HBV	24931.1	39.5868
A6	7	HBV	24700.8	-72.1456
A6	8	HBV	24479.2	-175.114
A6	9	HBV	24304	-231.772
A6	10	HBV	24166.3	-250.917
A6	11	HBV	23984.7	-313.927
A6	12	HBV	23904	-276.005
A6	13	HBV	23796.9	-264.474
A6	14	HBV	23656.7	-286.157
A6	15	HBV	23613.8	-210.47
A6	16	HBV	23513	-192.585
A6	17	HBV	23453	-133.993
A6	18	HBV	23380.9	-87.5028
A6	19	HBV	23292.6	-57.2294
A6	20	HBV	23238.7	7.42299
A6	21	HBV	23151.3	38.5793
A6	22	HBV	23097.7	103.648
A6	23	HBV	23093	217.544
A6	24	HBV	23092.9	336.009
A6	25	HBV	23053.9	415.595
A6	26	HBV	23041.3	521.597
A6	27	HBV	23106.4	705.261
A6	28	HBV	23285.6	1003.01
A6	29	HBV	23809.3	1645.32
A6	30	HBV	24687.6	2642.19
A6	31	HBV	26301.1	4374.35
A6	32	HBV	28910.3	7102.13
A6	33	HBV	32758.6	11069
A6	34	HBV	37507.1	15936.1
A6	35	HBV	42632.5	21180.1
A6	36	HBV	47703.4	26369.5
A6	37	HBV	52207.7	30992.4
A6	38	HBV	55964.1	34867.4
A6	39	HBV	58951.8	37973.7
A6	40	HBV	61278.7	40419.3
A6	41	HBV	62992	42251.1
A6	42	HBV	64401	43778.7
A6	43	HBV	65242.1	44738.4
A6	44	HBV	66095.9	45710.8
A6	45	HBV	66713.4	46446.9
A7	1
A7	2
A7	3
A7	4
A7	5
A7	6
A7	7
A7	8
A7	9
A7	10
A7	11
A7	12
A7	13
A7	14
A7	15
A7	16
A7	17
A7	18
A7	19
A7	20
A7	21
A7	22
A7	23
A7	24
A7	25
A7	26
A7	27
A7	28
A7	29
A7	30
A7	31
A7	32
A7	33
A7	34
A7	35
A7	36
A7	37
A7	38
A7	39
A7	40
A7	41
A7	42
A7	43
A7	44
A7	45
A8	1
A8	2
A8	3
A8	4
A8	5
A8	6
A8	7
A8	8
A8	9
A8	10
A8	11
A8	12
A8	13
A8	14
A8	15
A8	16
A8	17
A8	18
A8	19
A8	20
A8	21
A8	22
A8	23
A8	24
A8	25
A8	26
A8	27
A8	28
A8	29
A8	30
A8	31
A8	32
A8	33
A8	34
A8	35
A8	36
A8	37
A8	38
A8	39
A8	40
A8	41
A8	42
A8	43
A8	44
A8	45
A9	1
A9	2
A9	3
A9	4
A9	5
A9	6
A9	7
A9	8
A9	9
A9	10
A9	11
A9	12
A9	13
A9	14
A9	15
A9	16
A9	17
A9	18
A9	19
A9	20
A9	21
A9	22
A9	23
A9	24
A9	25
A9	26
A9	27
A9	28
A9	29
A9	30
A9	31
A9	32
A9	33
A9	34
A9	35
A9	36
A9	37
A9	38
A9	39
A9	40
A9	41
A9	42
A9	43
A9	44
A9	45
A10	1
A10	2
A10	3
A10	4
A10	5
A10	6
A10	7
A10	8
A10	9
A10	10
A10	11
A10	12
A10	13
A10	14
A10	15
A10	16
A10	17
A10	18
A10	19
A10	20
A10	21
A10	22
A10	23
A10	24
A10	25
A10	26
A10	27
A10	28
A10	29
A10	30
A10	31
A10	32
A10	33
A10	34
A10	35
A10	36
A10	37
A10	38
A10	39
A10	40
A10	41
A10	42
A10	43
A10	44
A10	45
A11	1
A11	2
A11	3
A11	4
A11	5
A11	6
A11	7
A11	8
A11	9
A11	10
A11	11
A11	12
A11	13
A11	14
A11	15
A11	16
A11	17
A11	18
A11	19
A11	20
A11	21
A11	22
A11	23
A11	24
A11	25
A11	26
A11	27
A11	28
A11	29
A11	30
A11	31
A11	32
A11	33
A11	34
A11	35
A11	36
A11	37
A11	38
A11	39
A11	40
A11	41
A11	42
A11	43
A11	44
A11	45
A12	1
A12	2
A12	3
A12	4
A12	5
A12	6
A12	7
A12	8
A12	9
A12	10
A12	11
A12	12
A12	13
A12	14
A12	15
A12	16
A12	17
A12	18
A12	19
A12	20
A12	21
A12	22
A12	23
A12	24
A12	25
A12	26
A12	27
A12	28
A12	29
A12	30
A12	31
A12	32
A12	33
A12	34
A12	35
A12	36
A12	37
A12	38
A12	39
A12	40
A12	41
A12	42
A12	43
A12	44
A12	45
B1	1
B1	2
B1	3
B1	4
B1	5
B1	6
B1	7
B1	8
B1	9
B1	10
B1	11
B1	12
B1	13
B1	14
B1	15
B1	16
B1	17
B1	18
B1	19
B1	20
B1	21
B1	22
B1	23
B1	24
B1	25
B1	26
B1	27
B1	28
B1	29
B1	30
B1	31
B1	32
B1	33
B1	34
B1	35
B1	36
B1	37
B1	38
B1	39
B1	40
B1	41
B1	42
B1	43
B1	44
B1	45
B2	1
B2	2
B2	3
B2	4
B2	5
B2	6
B2	7
B2	8
B2	9
B2	10
B2	11
B2	12
B2	13
B2	14
B2	15
B2	16
B2	17
B2	18
B2	19
B2	20
B2	21
B2	22
B2	23
B2	24
B2	25
B2	26
B2	27
B2	28
B2	29
B2	30
B2	31
B2	32
B2	33
B2	34
B2	35
B2	36
B2	37
B2	38
B2	39
B2	40
B2	41
B2	42
B2	43
B2	44
B2	45
B3	1
B3	2
B3	3
B3	4
B3	5
B3	6
B3	7
B3	8
B3	9
B3	10
B3	11
B3	12
B3	13
B3	14
B3	15
B3	16
B3	17
B3	18
B3	19
B3	20
B3	21
B3	22
B3	23
B3	24
B3	25
B3	26
B3	27
B3	28
B3	29
B3	30
B3	31
B3	32
B3	33
B3	34
B3	35
B3	36
B3	37
B3	38
B3	39
B3	40
B3	41
B3	42
B3	43
B3	44
B3	45
B4	1
B4	2
B4	3
B4	4
B4	5
B4	6
B4	7
B4	8
B4	9
B4	10
B4	11
B4	12
B4	13
B4	14
B4	15
B4	16
B4	17
B4	18
B4	19
B4	20
B4	21
B4	22
B4	23
B4	24
B4	25
B4	26
B4	27
B4	28
B4	29
B4	30
B4	31
B4	32
B4	33
B4	34
B4	35
B4	36
B4	37
B4	38
B4	39
B4	40
B4	41
B4	42
B4	43
B4	44
B4	45
B5	1
B5	2
B5	3
B5	4
B5	5
B5	6
B5	7
B5	8
B5	9
B5	10
B5	11
B5	12
B5	13
B5	14
B5	15
B5	16
B5	17
B5	18
B5	19
B5	20
B5	21
B5	22
B5	23
B5	24
B5	25
B5	26
B5	27
B5	28
B5	29
B5	30
B5	31
B5	32
B5	33
B5	34
B5	35
B5	36
B5	37
B5	38
B5	39
B5	40
B5	41
B5	42
B5	43
B5	44
B5	45
B6	1	HBV	37831.6	5861.11
B6	2	HBV	34269.9	2452.79
B6	3	HBV	33137.1	1473.33
B6	4	HBV	32403.5	893.122
B6	5	HBV	31810.1	453.111
B6	6	HBV	31346.1	142.468
B6	7	HBV	31030.3	-19.9738
B6	8	HBV	30661.2	-235.65
B6	9	HBV	30464.1	-279.43
B6	10	HBV	30095.3	-494.784
B6	11	HBV	29937.6	-499.134
B6	12	HBV	29849.5	-433.895
B6	13	HBV	29731.6	-398.407
B6	14	HBV	29388.1	-588.536
B6	15	HBV	29261.1	-562.101
B6	16	HBV	29140	-529.873
B6	17	HBV	29111.3	-405.216
B6	18	HBV	28996.2	-366.925
B6	19	HBV	28941.5	-268.236
B6	20	HBV	28981.4	-74.9439
B6	21	HBV	28857.3	-45.6789
B6	22	HBV	28708.5	-41.1287
B6	23	HBV	28676.1	79.8747
B6	24	HBV	28715.1	272.278
B6	25	HBV	28554.1	264.684
B6	26	HBV	28430.7	294.603
B6	27	HBV	28303	320.31
B6	28	HBV	28226.9	397.573
B6	29	HBV	28328.5	652.557
B6	30	HBV	28285.8	763.209
B6	31	HBV	28390.7	1021.48
B6	32	HBV	28586.5	1370.65
B6	33	HBV	29183.5	2121.09
B6	34	HBV	30142.9	3233.84
B6	35	HBV	31825.3	5069.58
B6	36	HBV	35051.6	8449.27
B6	37	HBV	40076.1	13627.1
B6	38	HBV	46356.9	20061.4
B6	39	HBV	53205.5	27063.3
B6	40	HBV	59634.5	33645.6
B6	41	HBV	64927.8	39092.3
B6	42	HBV	69150.8	43468.8
B6	43	HBV	72091.8	46563.2
B6	44	HBV	74581.1	49205.8
B6	45	HBV	76318	51096.1
B7	1
B7	2
B7	3
B7	4
B7	5
B7	6
B7	7
B7	8
B7	9
B7	10
B7	11
B7	12
B7	13
B7	14
B7	15
B7	16
B7	17
B7	18
B7	19
B7	20
B7	21
B7	22
B7	23
B7	24
B7	25
B7	26
B7	27
B7	28
B7	29
B7	30
B7	31
B7	32
B7	33
B7	34
B7	35
B7	36
B7	37
B7	38
B7	39
B7	40
B7	41
B7	42
B7	43
B7	44
B7	45
B8	1
B8	2
B8	3
B8	4
B8	5
B8	6
B8	7
B8	8
B8	9
B8	10
B8	11
B8	12
B8	13
B8	14
B8	15
B8	16
B8	17
B8	18
B8	19
B8	20
B8	21
B8	22
B8	23
B8	24
B8	25
B8	26
B8	27
B8	28
B8	29
B8	30
B8	31
B8	32
B8	33
B8	34
B8	35
B8	36
B8	37
B8	38
B8	39
B8	40
B8	41
B8	42
B8	43
B8	44
B8	45
B9	1
B9	2
B9	3
B9	4
B9	5
B9	6
B9	7
B9	8
B9	9
B9	10
B9	11
B9	12
B9	13
B9	14
B9	15
B9	16
B9	17
B9	18
B9	19
B9	20
B9	21
B9	22
B9	23
B9	24
B9	25
B9	26
B9	27
B9	28
B9	29
B9	30
B9	31
B9	32
B9	33
B9	34
B9	35
B9	36
B9	37
B9	38
B9	39
B9	40
B9	41
B9	42
B9	43
B9	44
B9	45
B10	1
B10	2
B10	3
B10	4
B10	5
B10	6
B10	7
B10	8
B10	9
B10	10
B10	11
B10	12
B10	13
B10	14
B10	15
B10	16
B10	17
B10	18
B10	19
B10	20
B10	21
B10	22
B10	23
B10	24
B10	25
B10	26
B10	27
B10	28
B10	29
B10	30
B10	31
B10	32
B10	33
B10	34
B10	35
B10	36
B10	37
B10	38
B10	39
B10	40
B10	41
B10	42
B10	43
B10	44
B10	45
B11	1
B11	2
B11	3
B11	4
B11	5
B11	6
B11	7
B11	8
B11	9
B11	10
B11	11
B11	12
B11	13
B11	14
B11	15
B11	16
B11	17
B11	18
B11	19
B11	20
B11	21
B11	22
B11	23
B11	24
B11	25
B11	26
B11	27
B11	28
B11	29
B11	30
B11	31
B11	32
B11	33
B11	34
B11	35
B11	36
B11	37
B11	38
B11	39
B11	40
B11	41
B11	42
B11	43
B11	44
B11	45
B12	1
B12	2
B12	3
B12	4
B12	5
B12	6
B12	7
B12	8
B12	9
B12	10
B12	11
B12	12
B12	13
B12	14
B12	15
B12	16
B12	17
B12	18
B12	19
B12	20
B12	21
B12	22
B12	23
B12	24
B12	25
B12	26
B12	27
B12	28
B12	29
B12	30
B12	31
B12	32
B12	33
B12	34
B12	35
B12	36
B12	37
B12	38
B12	39
B12	40
B12	41
B12	42
B12	43
B12	44
B12	45
C1	1
C1	2
C1	3
C1	4
C1	5
C1	6
C1	7
C1	8
C1	9
C1	10
C1	11
C1	12
C1	13
C1	14
C1	15
C1	16
C1	17
C1	18
C1	19
C1	20
C1	21
C1	22
C1	23
C1	24
C1	25
C1	26
C1	27
C1	28
C1	29
C1	30
C1	31
C1	32
C1	33
C1	34
C1	35
C1	36
C1	37
C1	38
C1	39
C1	40
C1	41
C1	42
C1	43
C1	44
C1	45
C2	1
C2	2
C2	3
C2	4
C2	5
C2	6
C2	7
C2	8
C2	9
C2	10
C2	11
C2	12
C2	13
C2	14
C2	15
C2	16
C2	17
C2	18
C2	19
C2	20
C2	21
C2	22
C2	23
C2	24
C2	25
C2	26
C2	27
C2	28
C2	29
C2	30
C2	31
C2	32
C2	33
C2	34
C2	35
C2	36
C2	37
C2	38
C2	39
C2	40
C2	41
C2	42
C2	43
C2	44
C2	45
C3	1
C3	2
C3	3
C3	4
C3	5
C3	6
C3	7
C3	8
C3	9
C3	10
C3	11
C3	12
C3	13
C3	14
C3	15
C3	16
C3	17
C3	18
C3	19
C3	20
C3	21
C3	22
C3	23
C3	24
C3	25
C3	26
C3	27
C3	28
C3	29
C3	30
C3	31
C3	32
C3	33
C3	34
C3	35
C3	36
C3	37
C3	38
C3	39
C3	40
C3	41
C3	42
C3	43
C3	44
C3	45
C4	1
C4	2
C4	3
C4	4
C4	5
C4	6
C4	7
C4	8
C4	9
C4	10
C4	11
C4	12
C4	13
C4	14
C4	15
C4	16
C4	17
C4	18
C4	19
C4	20
C4	21
C4	22
C4	23
C4	24
C4	25
C4	26
C4	27
C4	28
C4	29
C4	30
C4	31
C4	32
C4	33
C4	34
C4	35
C4	36
C4	37
C4	38
C4	39
C4	40
C4	41
C4	42
C4	43
C4	44
C4	45
C5	1
C5	2
C5	3
C5	4
C5	5
C5	6
C5	7
C5	8
C5	9
C5	10
C5	11
C5	12
C5	13
C5	14
C5	15
C5	16
C5	17
C5	18
C5	19
C5	20
C5	21
C5	22
C5	23
C5	24
C5	25
C5	26
C5	27
C5	28
C5	29
C5	30
C5	31
C5	32
C5	33
C5	34
C5	35
C5	36
C5	37
C5	38
C5	39
C5	40
C5	41
C5	42
C5	43
C5	44
C5	45
C6	1	HBV	35765.2	7147.37
C6	2	HBV	30617	2164.8
C6	3	HBV	29523.3	1236.71
C6	4	HBV	28785.2	664.24
C6	5	HBV	28333.6	378.337
C6	6	HBV	27883.1	93.4467
C6	7	HBV	27585.5	-38.5623
C6	8	HBV	27283.2	-175.212
C6	9	HBV	27066.6	-226.254
C6	10	HBV	26787.6	-339.607
C6	11	HBV	26497.9	-463.674
C6	12	HBV	26355.9	-440.047
C6	13	HBV	26158.5	-471.849
C6	14	HBV	25957.2	-507.533
C6	15	HBV	25875	-424.14
C6	16	HBV	25750.2	-383.245
C6	17	HBV	25682.7	-285.174
C6	18	HBV	25589.8	-212.44
C6	19	HBV	25425.9	-210.701
C6	20	HBV	25352.1	-118.865
C6	21	HBV	25243.3	-62.0417
C6	22	HBV	25146.3	6.53723
C6	23	HBV	25111.8	137.663
C6	24	HBV	25138.8	330.281
C6	25	HBV	25052.7	409.819
C6	26	HBV	24967.6	490.296
C6	27	HBV	24923.7	612.016
C6	28	HBV	24891.1	745.056
C6	29	HBV	24964.6	984.216
C6	30	HBV	25070.1	1255.29
C6	31	HBV	25226.6	1577.39
C6	32	HBV	25760.1	2276.48
C6	33	HBV	26725.1	3407.17
C6	34	HBV	28608.7	5456.4
C6	35	HBV	31716.9	8730.23
C6	36	HBV	36536.9	13715.8
C6	37	HBV	42585	19929.5
C6	38	HBV	48940.4	26450.6
C6	39	HBV	54776.3	32452.1
C6	40	HBV	59729.1	37570.5
C6	41	HBV	63511.2	41518.2
C6	42	HBV	66607.9	44780.5
C6	43	HBV	68621.2	46959.4
C6	44	HBV	70395.9	48899.8
C6	45	HBV	71698.5	50368
C7	1
C7	2
C7	3
C7	4
C7	5
C7	6
C7	7
C7	8
C7	9
C7	10
C7	11
C7	12
C7	13
C7	14
C7	15
C7	16
C7	17
C7	18
C7	19
C7	20
C7	21
C7	22
C7	23
C7	24
C7	25
C7	26
C7	27
C7	28
C7	29
C7	30
C7	31
C7	32
C7	33
C7	34
C7	35
C7	36
C7	37
C7	38
C7	39
C7	40
C7	41
C7	42
C7	43
C7	44
C7	45
C8	1
C8	2
C8	3
C8	4
C8	5
C8	6
C8	7
C8	8
C8	9
C8	10
C8	11
C8	12
C8	13
C8	14
C8	15
C8	16
C8	17
C8	18
C8	19
C8	20
C8	21
C8	22
C8	23
C8	24
C8	25
C8	26
C8	27
C8	28
C8	29
C8	30
C8	31
C8	32
C8	33
C8	34
C8	35
C8	36
C8	37
C8	38
C8	39
C8	40
C8	41
C8	42
C8	43
C8	44
C8	45
C9	1
C9	2
C9	3
C9	4
C9	5
C9	6
C9	7
C9	8
C9	9
C9	10
C9	11
C9	12
C9	13
C9	14
C9	15
C9	16
C9	17
C9	18
C9	19
C9	20
C9	21
C9	22
C9	23
C9	24
C9	25
C9	26
C9	27
C9	28
C9	29
C9	30
C9	31
C9	32
C9	33
C9	34
C9	35
C9	36
C9	37
C9	38
C9	39
C9	40
C9	41
C9	42
C9	43
C9	44
C9	45
C10	1
C10	2
C10	3
C10	4
C10	5
C10	6
C10	7
C10	8
C10	9
C10	10
C10	11
C10	12
C10	13
C10	14
C10	15
C10	16
C10	17
C10	18
C10	19
C10	20
C10	21
C10	22
C10	23
C10	24
C10	25
C10	26
C10	27
C10	28
C10	29
C10	30
C10	31
C10	32
C10	33
C10	34
C10	35
C10	36
C10	37
C10	38
C10	39
C10	40
C10	41
C10	42
C10	43
C10	44
C10	45
C11	1
C11	2
C11	3
C11	4
C11	5
C11	6
C11	7
C11	8
C11	9
C11	10
C11	11
C11	12
C11	13
C11	14
C11	15
C11	16
C11	17
C11	18
C11	19
C11	20
C11	21
C11	22
C11	23
C11	24
C11	25
C11	26
C11	27
C11	28
C11	29
C11	30
C11	31
C11	32
C11	33
C11	34
C11	35
C11	36
C11	37
C11	38
C11	39
C11	40
C11	41
C11	42
C11	43
C11	44
C11	45
C12	1
C12	2
C12	3
C12	4
C12	5
C12	6
C12	7
C12	8
C12	9
C12	10
C12	11
C12	12
C12	13
C12	14
C12	15
C12	16
C12	17
C12	18
C12	19
C12	20
C12	21
C12	22
C12	23
C12	24
C12	25
C12	26
C12	27
C12	28
C12	29
C12	30
C12	31
C12	32
C12	33
C12	34
C12	35
C12	36
C12	37
C12	38
C12	39
C12	40
C12	41
C12	42
C12	43
C12	44
C12	45
D1	1
D1	2
D1	3
D1	4
D1	5
D1	6
D1	7
D1	8
D1	9
D1	10
D1	11
D1	12
D1	13
D1	14
D1	15
D1	16
D1	17
D1	18
D1	19
D1	20
D1	21
D1	22
D1	23
D1	24
D1	25
D1	26
D1	27
D1	28
D1	29
D1	30
D1	31
D1	32
D1	33
D1	34
D1	35
D1	36
D1	37
D1	38
D1	39
D1	40
D1	41
D1	42
D1	43
D1	44
D1	45
D2	1
D2	2
D2	3
D2	4
D2	5
D2	6
D2	7
D2	8
D2	9
D2	10
D2	11
D2	12
D2	13
D2	14
D2	15
D2	16
D2	17
D2	18
D2	19
D2	20
D2	21
D2	22
D2	23
D2	24
D2	25
D2	26
D2	27
D2	28
D2	29
D2	30
D2	31
D2	32
D2	33
D2	34
D2	35
D2	36
D2	37
D2	38
D2	39
D2	40
D2	41
D2	42
D2	43
D2	44
D2	45
D3	1
D3	2
D3	3
D3	4
D3	5
D3	6
D3	7
D3	8
D3	9
D3	10
D3	11
D3	12
D3	13
D3	14
D3	15
D3	16
D3	17
D3	18
D3	19
D3	20
D3	21
D3	22
D3	23
D3	24
D3	25
D3	26
D3	27
D3	28
D3	29
D3	30
D3	31
D3	32
D3	33
D3	34
D3	35
D3	36
D3	37
D3	38
D3	39
D3	40
D3	41
D3	42
D3	43
D3	44
D3	45
D4	1
D4	2
D4	3
D4	4
D4	5
D4	6
D4	7
D4	8
D4	9
D4	10
D4	11
D4	12
D4	13
D4	14
D4	15
D4	16
D4	17
D4	18
D4	19
D4	20
D4	21
D4	22
D4	23
D4	24
D4	25
D4	26
D4	27
D4	28
D4	29
D4	30
D4	31
D4	32
D4	33
D4	34
D4	35
D4	36
D4	37
D4	38
D4	39
D4	40
D4	41
D4	42
D4	43
D4	44
D4	45
D5	1
D5	2
D5	3
D5	4
D5	5
D5	6
D5	7
D5	8
D5	9
D5	10
D5	11
D5	12
D5	13
D5	14
D5	15
D5	16
D5	17
D5	18
D5	19
D5	20
D5	21
D5	22
D5	23
D5	24
D5	25
D5	26
D5	27
D5	28
D5	29
D5	30
D5	31
D5	32
D5	33
D5	34
D5	35
D5	36
D5	37
D5	38
D5	39
D5	40
D5	41
D5	42
D5	43
D5	44
D5	45
D6	1	HBV	31585.1	4734.38
D6	2	HBV	28210.7	1458.77
D6	3	HBV	27385	731.818
D6	4	HBV	26968.2	413.768
D6	5	HBV	26718.9	263.281
D6	6	HBV	26570.3	213.409
D6	7	HBV	26263	4.82748
D6	8	HBV	26135.9	-23.4666
D6	9	HBV	25968	-92.6259
D6	10	HBV	25747.4	-214.498
D6	11	HBV	25595	-268.075
D6	12	HBV	25365.9	-398.453
D6	13	HBV	25402.7	-262.906
D6	14	HBV	25205.5	-361.323
D6	15	HBV	25250.4	-217.681
D6	16	HBV	25149.9	-219.413
D6	17	HBV	25041.2	-229.404
D6	18	HBV	24876.2	-295.591
D6	19	HBV	24900.7	-172.309
D6	20	HBV	24909.2	-65.1223
D6	21	HBV	24733.4	-142.114
D6	22	HBV	24702.6	-74.1772
D6	23	HBV	24702.9	24.8822
D6	24	HBV	24756.2	176.92
D6	25	HBV	24538.9	58.4113
D6	26	HBV	24665.1	283.375
D6	27	HBV	24514	231.003
D6	28	HBV	24415.5	231.271
D6	29	HBV	24489.7	404.192
D6	30	HBV	24488.7	501.972
D6	31	HBV	24698.7	810.752
D6	32	HBV	25122.6	1333.35
D6	33	HBV	26314.5	2623.99
D6	34	HBV	28059.8	4468.12
D6	35	HBV	30957	7464.03
D6	36	HBV	35809.5	12415.4
D6	37	HBV	42131	18835.5
D6	38	HBV	48723.1	25526.4
D6	39	HBV	54715.5	31617.6
D6	40	HBV	59810.8	36811.7
D6	41	HBV	63359.2	40458.8
D6	42	HBV	66265.3	43463.6
D6	43	HBV	67829.2	45126.3
D6	44	HBV	69366.9	46762.8
D6	45	HBV	70499.8	47994.4
D7	1
D7	2
D7	3
D7	4
D7	5
D7	6
D7	7
D7	8
D7	9
D7	10
D7	11
D7	12
D7	13
D7	14
D7	15
D7	16
D7	17
D7	18
D7	19
D7	20
D7	21
D7	22
D7	23
D7	24
D7	25
D7	26
D7	27
D7	28
D7	29
D7	30
D7	31
D7	32
D7	33
D7	34
D7	35
D7	36
D7	37
D7	38
D7	39
D7	40
D7	41
D7	42
D7	43
D7	44
D7	45
D8	1
D8	2
D8	3
D8	4
D8	5
D8	6
D8	7
D8	8
D8	9
D8	10
D8	11
D8	12
D8	13
D8	14
D8	15
D8	16
D8	17
D8	18
D8	19
D8	20
D8	21
D8	22
D8	23
D8	24
D8	25
D8	26
D8	27
D8	28
D8	29
D8	30
D8	31
D8	32
D8	33
D8	34
D8	35
D8	36
D8	37
D8	38
D8	39
D8	40
D8	41
D8	42
D8	43
D8	44
D8	45
D9	1
D9	2
D9	3
D9	4
D9	5
D9	6
D9	7
D9	8
D9	9
D9	10
D9	11
D9	12
D9	13
[truncated: 2,327 more rows]
